# Supplementary material for: Single-cell profiling demonstrates the combined effect of wheeze phenotype and infant viral infection on airway epithelial development
Source: Sci Adv. 2025 May 23;11(21):eadr9995. doi: 10.1126/sciadv.adr9995 (PMC12101503; doi:10.1126/sciadv.adr9995)
Supplement: Supplementary file 2 — Datasets S1 to S3 [file sciadv.adr9995_datasets_s1_to_s3.zip]

Archive with 3 entries (3 files):
- adr9995_dataset_s1.xlsx
- adr9995_dataset_s2.xlsx
- adr9995_dataset_s3.xlsx
