# Supplementary material for: Single-cell profiling demonstrates the combined effect of wheeze phenotype and infant viral infection on airway epithelial development
Source: Sci Adv. 2025 May 23;11(21):eadr9995. doi: 10.1126/sciadv.adr9995 (PMC12101503; doi:10.1126/sciadv.adr9995)
Supplement: Supplementary file 2 — Datasets S1 to S3 [file sciadv.adr9995_datasets_s1_to_s3.zip › adr9995_dataset_s1.xlsx]

## Sheet: Sheet1
p_val	avg_log2FC	pct.1	pct.2	p_val_adj	Gene
3.87738e-38	1.53277	1	0.167	1.41916e-33	ADGRG7
7.81891e-27	-0.629073	0.611	0.889	2.8618e-22	LINC01060
6.58132e-24	0.546481	0.944	0.611	2.40883e-19	C5orf17
1.73566e-22	-0.960841	0.889	1	6.3527e-18	LDOC1
2.44165e-22	0.935858	0.889	0	8.93668e-18	AC243829.5
4.89663e-21	0.955574	1	0.333	1.79222e-16	ADRA2B
7.01162e-21	-0.587351	0.167	0.889	2.56632e-16	LINC01139
8.49517e-21	-1.08447	0.833	1	3.10932e-16	NLRP2
7.08945e-20	1.3258	1	0.333	2.59481e-15	AC119673.2
1.57282e-18	-0.36192	0.056	0.833	5.75666e-14	MICU3
8.52795e-17	-0.257462	0.111	0.944	3.12131e-12	LINC00470
1.78524e-14	-1.16933	0.944	1	6.53417e-10	GSTT2B
2.32603e-14	2.61203	1	0.944	8.5135e-10	MTRNR2L8
2.46296e-14	-1.62857	1	1	9.01469e-10	STEAP1
1.0544e-13	-1.04923	0.944	1	3.85923e-09	ZNF682
1.23831e-13	0.60264	1	0.778	4.53236e-09	CYP2E1
6.60069e-13	-0.673563	0.222	0.722	2.41592e-08	LUM
7.68909e-13	-0.927435	0.778	0.944	2.81428e-08	AC011447.3
8.14136e-13	-0.565638	0.944	0.944	2.97982e-08	LERFS
8.54772e-13	-0.929173	0.944	0.944	3.12855e-08	ZNF486
2.86381e-12	0.171929	0.889	0.056	1.04818e-07	AP000350.6
5.29276e-12	-0.552988	0.333	0.722	1.9372e-07	AC007993.3
5.32701e-12	0.400397	1	0.222	1.94974e-07	HORMAD1
3.82421e-11	-0.75795	0.944	0.944	1.3997e-06	ZNF90
6.40563e-11	-0.711083	0.667	0.944	2.34452e-06	CNTN1
6.56735e-11	-0.611005	0.944	0.944	2.40372e-06	ZFHX4
8.37265e-11	0.202538	0.889	0.222	3.06447e-06	AC104653.1
1.49664e-10	0.33223	0.944	0.389	5.47785e-06	CFHR3
1.52463e-10	-0.298029	0.778	0.889	5.58031e-06	PCDHB2
5.69969e-10	-0.742833	0.889	0.944	2.08614e-05	LINC00960
6.58933e-10	-0.194101	0.167	0.722	2.41176e-05	AC079062.1
8.40726e-10	0.182747	0.944	0.833	3.07714e-05	LINC02542
1.9828e-09	0.251884	0.778	0.056	7.25724e-05	AC107419.1
4.36211e-09	0.347697	0.944	0.667	0.000159657	SSC4D
1.40973e-08	0.201458	0.889	0.389	0.000515977	AL161645.1
1.94349e-08	-0.703758	0.944	0.944	0.000711337	CR381653.1
2.45904e-08	-0.61712	0.667	0.944	0.000900033	TRPV6
2.84168e-08	0.166311	0.944	0.389	0.00104008	AC103810.2
2.87535e-08	1.15932	1	0.722	0.00105241	PTN
3.58194e-08	0.412686	0.944	0.833	0.00131103	ANK1
4.18668e-08	-0.539615	1	1	0.00153237	CPNE1
7.64139e-08	-0.398461	1	1	0.00279682	ZNF561-AS1
1.16175e-07	-0.432756	0.722	0.889	0.00425211	AC010615.2
1.35453e-07	-0.71071	0.667	0.833	0.00495772	STXBP6
1.35535e-07	-0.219656	0.833	0.889	0.00496073	HDX
1.43703e-07	0.242812	0.889	0.611	0.00525966	GABRB3
1.54444e-07	-0.646299	1	1	0.0056528	ELP5
1.91032e-07	0.215978	0.778	0.111	0.00699196	AL732372.1
2.64466e-07	-0.302198	0.778	0.944	0.00967971	LGALS4
2.92888e-07	0.752223	1	1	0.01072	SYNM
3.82337e-07	-0.312201	0.722	0.833	0.0139939	ADAMTS6
4.0735e-07	-0.288359	0.833	0.944	0.0149094	GGACT
4.08569e-07	-1.24158	0.889	1	0.014954	SMIM31
5.31752e-07	1.28543	1	0.611	0.0194627	KCNE1B
5.39863e-07	0.234436	0.944	0.5	0.0197595	RFLNB
5.89154e-07	-0.452929	0.889	1	0.0215636	STIM2-AS1
6.97086e-07	-0.413699	1	0.944	0.025514	ZNF93
6.97678e-07	0.535213	0.944	0.444	0.0255357	CACNG4
7.68683e-07	-0.192195	0.667	0.833	0.0281346	WDR72
7.68906e-07	-0.305292	1	1	0.0281427	AC005921.2
1.11019e-06	0.2026	0.833	0.278	0.040634	PRSS21
1.15871e-06	-0.234341	0.722	0.833	0.04241	AC245100.6
1.19993e-06	0.617165	1	0.778	0.0439188	LIPG
1.5323e-06	-0.107291	0.5	0.889	0.0560836	NUTM2E
1.60606e-06	0.551821	0.889	0.778	0.0587835	POMC
1.67511e-06	-0.593536	0.944	1	0.0613106	PEX6
1.80146e-06	-0.304419	1	1	0.0659354	AL050341.2
2.14643e-06	-0.122263	0.444	0.833	0.0785616	RUNX3
2.65144e-06	-0.420838	0.778	1	0.0970452	SLC1A1
2.75946e-06	0.546931	0.889	0.667	0.100999	ANGPTL4
2.81684e-06	0.298195	0.944	0.444	0.103099	ZNF503-AS1
2.8852e-06	1.22946	1	0.778	0.105601	MUC13
2.88927e-06	-0.192159	0.611	0.722	0.10575	CALY
3.04004e-06	-0.240888	0.833	0.833	0.111269	AL135926.2
3.19094e-06	0.139067	0.778	0.556	0.116792	SLC15A3
3.44969e-06	0.570788	0.944	0.833	0.126262	AC024560.1
4.20494e-06	0.108354	0.889	0.056	0.153905	AC093151.8
4.57377e-06	-0.459268	0.833	1	0.167405	SYCE3
5.13392e-06	-0.274	0.778	0.944	0.187906	GHR
5.199e-06	-0.408467	1	1	0.190289	ZNF429
7.3331e-06	0.0732853	0.667	0.111	0.268399	AC025183.1
7.47535e-06	0.468864	1	1	0.273605	LRRC37A2
7.67515e-06	-0.390316	1	1	0.280918	AC124283.1
7.97623e-06	-0.454983	0.889	0.944	0.291938	AP000547.3
8.79972e-06	1.35496	1	0.944	0.322079	TAGLN
9.31802e-06	-0.251327	1	1	0.341049	ZNF626
9.66245e-06	-0.463305	1	1	0.353655	NAA60
1.03245e-05	0.184914	0.833	0.722	0.377886	DND1
1.04955e-05	-0.188292	0.556	0.833	0.384146	AP001347.1
1.07972e-05	-0.122213	0.056	0.778	0.39519	OMD
1.11046e-05	-1.07087	0.889	1	0.406441	USP18
1.27377e-05	0.670364	1	1	0.466212	PPM1K
1.2933e-05	-0.751942	1	1	0.473362	SNHG17
1.54751e-05	-0.23792	0.222	0.778	0.566403	PCDH17
1.70236e-05	-0.238778	0.944	0.944	0.623079	CCDC163
1.78112e-05	0.736051	1	0.944	0.651908	FA2H
1.81281e-05	1.11879	1	0.833	0.663505	LY6K
1.82416e-05	-0.805715	0.944	1	0.667662	NDN
1.93974e-05	-0.719927	0.944	1	0.709963	CPPED1
1.95808e-05	-0.250761	0.722	0.889	0.716676	AC022087.1
2.05561e-05	0.176224	0.889	0.5	0.752373	DISP2
2.06897e-05	-0.869557	0.944	1	0.757264	UGT1A7
2.23047e-05	0.155989	0.889	0.5	0.816373	AC092745.4
2.48e-05	-0.0851251	0.333	0.611	0.907707	LINC01644
2.56199e-05	0.721425	1	1	0.937713	BDH1
2.58921e-05	-0.732115	1	1	0.947676	STEAP2
2.75287e-05	0.270201	0.833	0.444	1	AC100781.1
2.82376e-05	-0.259477	0.833	0.944	1	AC239799.1
3.26768e-05	-0.0670698	0.444	0.667	1	PSORS1C3
3.445e-05	0.470263	0.944	0.667	1	AL136418.1
3.62797e-05	-0.19908	0.722	0.833	1	SHISA9
3.76397e-05	-0.531512	1	1	1	C5orf63
3.80433e-05	-0.380963	0.889	0.889	1	AC069277.1
3.99353e-05	-0.136531	0.611	0.778	1	INE2
4.05545e-05	-0.165105	0.778	0.833	1	STK31
4.2361e-05	-0.237722	1	0.944	1	AC012354.1
5.02637e-05	-0.394263	1	1	1	PAXIP1-AS1
6.45448e-05	0.237854	1	0.611	1	AC104041.1
6.60468e-05	-0.113647	0.611	0.778	1	AC079949.6
6.61723e-05	-0.138311	0.667	0.889	1	FAM218A
6.64276e-05	0.104566	0.833	0.611	1	NPIPB2
6.90266e-05	-0.11576	0.389	0.722	1	ZNF730
6.99353e-05	0.714693	0.944	0.944	1	TMEM238L
6.99978e-05	0.138481	0.889	0.722	1	DDX43
7.0051e-05	-0.204167	0.5	0.778	1	AC009063.2
7.53095e-05	1.01126	1	0.889	1	SLC7A5
8.23815e-05	1.05483	1	0.944	1	BST2
8.24829e-05	0.889142	0.944	0.667	1	KLK5
8.78619e-05	0.635022	1	1	1	AC073332.1
8.93778e-05	-0.351997	0.722	0.889	1	ANO1
9.58168e-05	-0.230315	0.889	0.944	1	SLC35G2
9.59162e-05	-0.229133	0.611	0.778	1	AP005230.1
9.78988e-05	0.427754	0.944	0.889	1	ARG2
0.00011261	0.684493	1	0.944	1	KANSL1-AS1
0.000112811	0.306122	0.944	0.944	1	KIAA1324L
0.000125483	-0.0770606	0	0.556	1	AC068858.1
0.000125703	-0.241658	0.556	0.667	1	DPP4
0.000127224	0.519696	0.944	0.889	1	ZBED2
0.00012779	-0.254734	1	1	1	CLEC11A
0.000128478	-0.323494	1	1	1	AL590617.2
0.000148402	1.27596	1	0.944	1	LY6G6C
0.000150678	-0.0737156	0.611	0.778	1	LINC02857
0.000151513	-0.368192	0.722	0.667	1	SPINK4
0.000154368	-0.34717	1	1	1	MINK1
0.000159922	0.592973	1	0.944	1	TENT5B
0.000160578	-0.314375	1	1	1	CBWD2
0.000163228	0.363608	0.889	0.833	1	NCF1
0.00017369	-0.101071	0.444	0.5	1	NELL2
0.000175317	-0.300328	1	1	1	WAC-AS1
0.000177106	0.471303	1	1	1	RRP7A
0.000179506	-0.0927951	0.556	0.778	1	AC025175.2
0.000188246	0.0799645	0.889	0.5	1	AP001053.1
0.000188982	-0.0754466	0.111	0.556	1	GYPC
0.000197222	-0.627111	1	1	1	BX284668.5
0.000199562	-0.0525404	0.444	0.611	1	LINC02315
0.00020593	-0.361199	0.889	0.944	1	P4HA3
0.000209713	0.615412	1	1	1	TMEM154
0.00021886	-0.255074	0.833	0.944	1	AC104532.2
0.000221413	-0.438057	0.778	0.889	1	SLC22A16
0.000225004	-0.172564	0.722	0.889	1	AL009179.1
0.000226218	0.671108	1	0.944	1	DGAT2
0.000235812	-0.275114	0.778	1	1	AC103957.2
0.000246761	-0.299549	0.833	1	1	CXorf40B
0.000249163	-0.149338	0.778	0.833	1	AC010329.1
0.000258875	1.14479	1	1	1	HLA-B
0.000271283	-0.4393	1	1	1	ZNF100
0.0002749	-0.348185	0.889	0.944	1	FAM171A1
0.000278939	0.553015	1	0.944	1	MOCOS
0.000305441	0.205305	0.889	0.667	1	GNGT1
0.000306607	-0.631457	0.944	0.944	1	UGT1A1
0.000317435	-0.117605	0.778	0.778	1	KLHL35
0.000319437	-0.0492056	0.556	0.667	1	BMP8A
0.000319977	0.31619	0.944	0.889	1	BX664615.2
0.000320051	-0.528106	0.944	0.944	1	SOX5
0.000320225	0.0755252	0.722	0.167	1	KBTBD11
0.000326022	0.444163	1	0.778	1	PLCB1
0.000326471	-0.27319	0.833	0.778	1	SPINK2
0.000364567	-0.15576	0.5	0.556	1	AC006972.1
0.000368143	-0.204195	0.944	0.944	1	AC245140.2
0.000370186	-0.10515	0.444	0.667	1	FSTL4
0.000390703	0.856898	1	1	1	LPCAT4
0.000393122	-0.255292	0.889	1	1	POLR2J2
0.000394498	-0.194423	0.667	0.889	1	CYP2D6
0.000403718	0.823325	1	1	1	SNHG5
0.000411816	0.268042	0.833	0.444	1	AC037198.1
0.000437625	0.064449	0.722	0.167	1	AL136962.1
0.000438752	0.424831	1	0.778	1	MIR193BHG
0.000444422	-0.131751	0.556	0.833	1	FOLH1
0.000446613	0.684799	1	1	1	AC090204.1
0.000447721	0.172299	0.833	0.556	1	SP9
0.000467748	0.527186	1	0.667	1	A1BG
0.000473568	-0.348122	1	1	1	AL354740.1
0.000477521	-0.182028	0.722	0.833	1	LINC02453
0.000486178	-0.282368	0.944	0.944	1	AC079921.1
0.000497357	-0.0693324	0.278	0.667	1	WASF3-AS1
0.000502754	-0.0935694	0.333	0.611	1	LINC01266
0.000521208	0.4592	0.944	0.944	1	SERPINB9
0.000525962	-0.307387	1	1	1	TRIM13
0.000533747	-0.230056	0.944	0.944	1	PHACTR1
0.000535418	-0.0868065	0.722	0.889	1	PCDHB4
0.00053596	0.291701	1	0.833	1	BISPR
0.000537671	0.174748	0.889	0.667	1	CCL5
0.000549653	-0.344591	1	1	1	GAA
0.000568977	-0.249337	0.778	0.889	1	CCDC84-DT
0.000581684	-0.445034	1	0.944	1	LINC02256
0.000587752	-1.11589	0.889	0.944	1	TFPI2
0.000588754	0.40508	0.944	0.889	1	THBD
0.00058986	-0.0378952	0.056	0.611	1	AL110292.1
0.000608748	0.35348	1	0.889	1	SH3PXD2A-AS1
0.000609659	-0.393727	0.833	0.889	1	GSTM4
0.000610003	-0.318617	0.611	0.667	1	GALNT13
0.000641005	-0.274345	0.833	0.833	1	HUNK
0.000643105	0.192245	0.944	0.722	1	AC040970.1
0.000643552	1.55802	1	1	1	S100A4
0.000656529	-0.0626323	0.444	0.722	1	LINC01597
0.000666011	-0.300045	0.722	0.833	1	UCHL1
0.000668767	0.648352	0.944	0.944	1	MFSD12
0.0006858	0.078455	0.833	0.5	1	LINC02328
0.000688626	-0.0889394	0.556	0.722	1	C7orf31
0.000713967	0.0720019	0.778	0.333	1	CH25H
0.000714473	0.375316	0.889	0.667	1	IRX4
0.000748232	-0.275785	0.889	0.889	1	ZSCAN23
0.000772544	-0.121652	0.444	0.667	1	AC069120.1
0.000790989	0.652343	1	0.889	1	CCL17
0.000799402	-0.228444	0.611	0.778	1	C8orf48
0.000813196	0.284954	1	1	1	GLIPR1
0.000816545	0.717318	1	0.889	1	LINP1
0.000826716	-0.434677	0.944	1	1	NTN1
0.000835985	-0.100103	0.667	0.833	1	TNFSF14
0.000883503	0.643282	1	1	1	SPIN4
0.000885833	0.769745	1	1	1	PPARD
0.000888352	-0.472199	1	1	1	SYNC
0.000933482	-0.614856	1	0.944	1	AC106795.2
0.000943682	1.01897	0.889	0.722	1	EEF1A2
0.000943939	0.813796	0.944	0.944	1	UCA1
0.000946284	-0.249735	0.889	0.889	1	ADAMTS13
0.000968269	0.795159	1	0.944	1	AC103718.1
0.00100922	-0.0836485	0.556	0.667	1	AC010300.1
0.00101853	0.21563	0.833	0.667	1	AF001548.2
0.00102962	-0.502554	0.889	0.944	1	ZNF724
0.00103092	0.612749	1	1	1	TMTC1
0.00104592	0.19632	0.778	0.5	1	TGM5
0.00105669	-0.0850926	0.556	0.722	1	AC011997.1
0.0010762	0.859024	1	1	1	ID4
0.00108577	-0.489813	0.944	1	1	LINC02802
0.00110905	-0.392832	0.944	0.889	1	AC110285.2
0.00112607	-0.220778	0.889	1	1	AP002748.4
0.00113004	-0.246853	0.944	1	1	AURKC
0.00115	0.0716761	0.667	0.167	1	LINC02608
0.00115906	-0.123743	0.333	0.722	1	ZNF492
0.00118288	-0.053714	0.333	0.667	1	AC073869.3
0.0011879	-0.198884	1	1	1	MORC2-AS1
0.00119357	1.26543	1	1	1	AL161431.1
0.0011985	0.0729798	0.722	0.278	1	AC022201.1
0.00122284	0.299763	0.944	0.889	1	AL033397.1
0.00125357	-0.0967842	0.389	0.611	1	ADAMTS10
0.00125683	-0.248176	0.889	0.833	1	ZBTB20-AS2
0.00126061	-0.600297	1	1	1	HIST1H1D
0.0012646	-0.841705	1	1	1	HLA-C
0.00126769	0.718392	1	1	1	NUP50-DT
0.00128341	1.53853	1	1	1	ISG15
0.00129247	0.373215	0.833	0.667	1	AJ009632.2
0.00130349	-0.501761	1	0.944	1	GTF2H2
0.00130641	-0.203458	0.944	1	1	AL022323.3
0.00131215	-0.357314	0.889	0.889	1	TNFSF15
0.00131323	-0.127641	0.722	0.833	1	AL356966.1
0.00132065	-0.595422	1	0.944	1	UGT1A6
0.00134558	-0.238254	1	1	1	RRAGB
0.00135361	-0.394987	1	1	1	EDARADD
0.00136209	0.843081	1	0.944	1	SLC7A11
0.00136734	-0.115469	0.5	0.722	1	AC087491.1
0.0013679	-0.590307	1	1	1	ZSCAN31
0.00136978	-0.170159	1	1	1	TSPAN31
0.00140178	0.60038	0.889	0.778	1	SLC5A8
0.00140827	-0.159504	0.833	0.889	1	PARD3-AS1
0.00141855	-0.162275	0.5	0.722	1	GAREM2
0.00142718	-0.606361	0.833	0.944	1	TEKT3
0.001447	-0.309468	1	1	1	ZNF253
0.0014476	1.38256	1	1	1	DUOX2
0.00145102	-0.544189	1	1	1	ZNF43
0.00145282	-0.124186	0.722	0.778	1	CD37
0.00145416	0.464434	1	0.833	1	HBEGF
0.00146784	-0.525249	1	1	1	ALDH16A1
0.00153004	-0.377601	0.944	0.944	1	STMN3
0.00155674	0.685141	0.944	1	1	GADD45G
0.00156205	-0.118642	0.833	0.833	1	EDA
0.00157441	-0.420225	1	1	1	OSGEP
0.00158026	-0.302839	1	1	1	LINC01138
0.00158235	0.345498	1	0.722	1	CYGB
0.00158519	-0.103199	0.389	0.722	1	CDH8
0.00158898	0.150689	0.833	0.444	1	TAC3
0.00160473	0.635547	1	0.889	1	BIN2
0.00161618	0.600508	1	0.944	1	GLA
0.00164407	-0.567356	1	1	1	FAM184B
0.00168642	-0.268666	1	0.944	1	C5orf66
0.00170024	0.927126	1	1	1	MALL
0.00170903	-0.472878	0.833	0.944	1	CADM1
0.00171069	-0.095328	0.444	0.778	1	AC096647.1
0.00174798	-1.04038	1	1	1	AADAC
0.00179985	0.155802	0.889	0.944	1	PRDM8
0.00180758	0.165206	0.778	0.333	1	TMEM255B
0.0018537	-0.0780353	0.778	0.833	1	FTCDNL1
0.00192287	-0.0439911	0.444	0.611	1	GABRA3
0.0019332	-0.22204	1	1	1	BCL9
0.00196095	-0.228852	0.944	1	1	TRIM16L
0.00198092	-0.175866	0.722	0.833	1	LINC01224
0.00199152	-0.098537	0.833	0.889	1	KCNC1
0.00200605	-0.16443	1	0.944	1	AL031963.3
0.00201406	-0.390977	0.667	0.778	1	AC107398.4
0.00202755	0.87759	1	1	1	CYTOR
0.00203027	-0.07082	0.389	0.722	1	LINC02576
0.00205654	-0.177839	0.722	0.667	1	SCN8A
0.00209354	0.395694	1	1	1	LRRFIP2
0.00212585	-0.408767	0.944	1	1	AC091729.3
0.00213071	-0.16647	1	1	1	BRD3
0.00218239	-0.305478	0.778	1	1	ECHDC3
0.00219555	-0.193772	0.444	0.722	1	TSPAN11
0.00221214	0.101813	0.889	0.5	1	STRC
0.00221373	-0.153054	0.944	1	1	ANAPC2
0.00223915	0.354406	0.944	0.722	1	GLDN
0.00227281	0.0889414	0.722	0.333	1	DLX2
0.00228524	-0.151558	0.778	0.833	1	FBN1
0.00229868	-0.292802	1	1	1	ZNF576
0.00230724	0.0848468	0.722	0.667	1	PCAT7
0.00234427	-0.199259	0.833	0.833	1	NXPH4
0.00234487	0.56324	1	1	1	ARL5B
0.00234867	-0.52834	0.944	0.944	1	CACNB4
0.00235685	-0.117582	0.778	0.889	1	AL662844.4
0.00235875	-1.03588	0.944	0.889	1	HLA-DRB5
0.00236053	-0.284952	1	0.944	1	AC009123.1
0.00236397	-0.0746524	0.667	0.778	1	Z82195.3
0.00237323	-0.095067	0.389	0.5	1	GABRG3
0.00239542	0.298064	0.944	0.889	1	CSF2RA
0.00240077	0.444817	1	1	1	ACTN4
0.00246026	-0.119657	0.667	0.889	1	INHA
0.00248007	1.0315	1	1	1	CCDC144A
0.00249146	-0.078511	0.667	0.611	1	AC132938.1
0.00249865	-1.21826	1	1	1	LY6D
0.00255053	0.68493	1	1	1	AC245407.2
0.00255324	-1.07677	0.944	1	1	NKX3-1
0.00256197	0.311075	0.889	0.778	1	GPR35
0.00256755	-0.0792005	0.389	0.5	1	AC104779.1
0.00260803	-0.0737065	0.278	0.556	1	AL442636.1
0.00264529	0.845705	1	1	1	SLC5A3
0.00267163	-0.25727	0.778	1	1	CYP4F11
0.00267387	-0.379856	0.944	1	1	ZFP82
0.00270257	-0.279342	0.944	1	1	SCRN2
0.00272426	-1.26756	1	1	1	SERPINB11
0.00274154	0.129717	0.667	0.389	1	KRT33B
0.00274453	-0.219373	1	0.944	1	AL008729.2
0.00274682	-0.0786354	0.278	0.722	1	MYOZ3
0.00274703	0.097193	0.778	0.5	1	TMPRSS12
0.00276971	1.00478	1	1	1	MUC4
0.00278716	-0.082986	0.556	0.833	1	ITGAM
0.00278992	0.386848	1	1	1	STK10
0.00279597	0.46027	1	0.889	1	SLC25A43
0.00280263	-0.15528	0.5	0.722	1	EPHA7
0.00281567	0.535882	1	1	1	ATP6V1A
0.00284392	0.0734369	0.556	0.056	1	PRB2
0.00286415	0.399957	1	1	1	PPIL3
0.00286454	0.68374	1	1	1	CYBRD1
0.00286582	1.29351	1	1	1	H19
0.00294085	-0.116721	0.611	0.833	1	SLIT2
0.00295445	-0.27624	0.944	1	1	AC106707.1
0.002998	0.566053	1	0.944	1	OXTR
0.00301722	-0.0767752	0.5	0.611	1	KCNA7
0.00301789	-0.162796	0.556	0.667	1	PLK5
0.00302371	-0.213263	1	1	1	TSPAN10
0.003042	-0.0418205	0.444	0.556	1	AC112236.3
0.003062	-0.128707	0.722	0.833	1	LRP3
0.00306603	-0.0529343	0.333	0.611	1	KEL
0.00307754	-0.0600546	0.5	0.667	1	LINC00327
0.0030921	0.433984	0.944	0.667	1	AL139393.1
0.0031117	-0.242401	0.778	0.944	1	SPDYE5
0.00311427	-0.099114	0.722	0.944	1	AC004974.1
0.00311871	-0.0470443	0.333	0.5	1	DPYSL4
0.00313731	-0.305623	1	1	1	AC023590.1
0.00314263	0.28105	0.944	0.889	1	CYP27C1
0.00316383	-0.0627155	0.556	0.556	1	CARNS1
0.00318074	0.365864	0.889	0.833	1	MGAM
0.00320219	-0.104743	0.944	0.944	1	LINC02693
0.00322223	-0.211801	1	1	1	UBR7
0.0032259	-0.0642287	0.667	0.778	1	AC114939.1
0.00326565	-0.142103	0.944	0.944	1	AKAP5
0.00327155	0.777775	0.944	0.944	1	SECTM1
0.00327516	-0.0852829	0.778	0.833	1	CCDC169
0.00328575	-0.297054	1	0.944	1	TEPP
0.00329713	0.0614822	0.667	0.222	1	AC007326.5
0.00331865	0.753969	1	0.722	1	TMPRSS11A
0.00335589	0.249453	1	1	1	GNB1L
0.0034089	1.32927	1	1	1	DEFB1
0.00341532	-0.119285	0.889	0.833	1	ARL11
0.00341702	0.3585	1	1	1	SH3GLB2
0.00341898	-0.315889	0.833	0.944	1	AL356113.1
0.00343409	-0.279835	0.833	0.889	1	SCRG1
0.00349653	-0.0449953	0.278	0.5	1	TMEM200A
0.00352595	-0.50285	1	1	1	ZNF737
0.00354992	0.448891	1	1	1	ARRDC1
0.00356151	-0.143331	0.389	0.778	1	AC138932.5
0.00362781	-0.0968577	0.778	0.889	1	KREMEN2
0.00364489	0.203299	1	0.722	1	RASAL1
0.00367494	-0.163041	0.333	0.889	1	KCNQ5
0.00367596	-0.234217	0.889	0.889	1	FAM221B
0.00370421	-0.0571891	0.5	0.667	1	LHFPL4
0.00371207	0.389984	1	0.944	1	LRRC8E
0.0037228	-0.145718	0.722	0.778	1	AL136419.3
0.00374261	-0.139253	0.778	0.944	1	AC087521.2
0.00375522	-0.329813	1	1	1	WWOX
0.00379754	-0.110151	0.722	0.889	1	PCDHGA2
0.00383514	0.195347	0.833	0.667	1	NXNL2
0.00386745	0.104868	0.778	0.667	1	LINC00937
0.00392127	-0.32238	1	1	1	ELAC1
0.00398182	0.354132	1	0.833	1	GALNT6
0.00398846	-0.126536	0.556	0.889	1	DLC1
0.00401444	-0.0871007	0.722	0.778	1	AC007193.1
0.00403187	0.28266	1	0.944	1	IRX5
0.00406453	-0.133077	0.167	0.5	1	OPCML
0.00407436	0.652493	0.944	1	1	SH3GL3
0.00410921	-0.135256	0.778	0.833	1	SPDYE3
0.00413941	-0.199294	1	1	1	SFT2D3
0.0041919	0.376623	1	0.944	1	LINC01588
0.00421476	-0.380567	1	0.889	1	LMCD1
0.00425126	-0.957454	1	1	1	SERPINF1
0.00425704	0.0898657	0.722	0.611	1	ANKRD34B
0.0042646	-0.108288	1	1	1	APOOL
0.00426616	-0.499305	1	0.944	1	AC012368.1
0.00428241	-0.091822	0.611	0.833	1	CHRM3
0.00428263	0.111825	0.889	0.778	1	MLIP
0.00428846	0.468828	1	1	1	SPSB2
0.00431822	-0.12395	0.833	0.833	1	EPCAM-DT
0.00435518	-0.177773	0.944	1	1	AC104794.3
0.00436585	-0.316249	1	1	1	SAAL1
0.00437251	-0.365038	0.667	0.722	1	B4GALNT4
0.00438421	0.710919	0.944	0.944	1	FETUB
0.00442476	-1.11319	1	1	1	C3
0.00446094	0.0462763	0.722	0.278	1	IGFL1
0.0044731	-0.0940377	0.778	0.722	1	DLX6
0.00447526	-0.518383	1	1	1	SNHG32
0.00451303	-0.112074	0.667	0.833	1	ZNRF3-AS1
0.0045511	0.574339	1	1	1	MDFIC
0.00458636	0.915479	0.944	0.889	1	ANXA9
0.00463714	-0.132555	0.611	0.833	1	GRM4
0.00465657	0.0632757	0.778	0.167	1	FAM106C
0.00468901	-0.114004	0.333	0.444	1	AC148477.2
0.00476113	0.161479	0.944	0.722	1	AC009269.5
0.00476576	-0.416216	0.833	0.833	1	ERP27
0.00479275	0.238102	0.944	0.833	1	FOSL1
0.00487108	0.0827148	0.556	0.167	1	LINC01436
0.00489892	0.22058	1	0.889	1	PPT2
0.00491047	-0.184418	1	0.944	1	CYP2R1
0.00493122	0.325481	1	0.944	1	ELOVL7
0.00496043	0.478957	0.944	0.5	1	C10orf99
0.00500127	0.323665	1	0.889	1	SOX7
0.00504456	-0.0884776	0.5	0.667	1	ROBO2
0.00506062	-0.30687	0.833	0.889	1	AL591501.1
0.00506183	0.322247	1	1	1	NUS1
0.00507453	-0.0557736	0.333	0.667	1	AC092376.2
0.00509007	-0.198514	0.833	0.833	1	CACNB2
0.00509121	-0.240398	1	1	1	SUMF2
0.00510217	-0.446465	1	1	1	GSTO2
0.00513161	-0.0975402	0.833	0.889	1	CCND2-AS1
0.00515152	0.52586	1	1	1	PLEKHA7
0.00515911	-0.0495004	0.667	0.778	1	LDLRAD2
0.00519889	-0.364055	0.833	0.889	1	NOTCH4
0.00521695	-0.178898	0.722	0.833	1	AL035448.1
0.00522192	-0.113554	0.333	0.722	1	AC092111.1
0.00529544	-0.220711	0.889	0.944	1	AL078587.2
0.00531376	1.4924	1	0.889	1	PRSS3
0.00534474	0.0939261	0.833	0.889	1	SLC25A41
0.00537228	0.132214	0.833	0.611	1	NHLH2
0.00539816	-0.306086	1	1	1	CIRBP
0.00541243	-0.0714762	0.722	0.778	1	AL137186.2
0.00546809	0.378154	0.889	0.833	1	ZSCAN4
0.00548169	-0.214332	0.778	0.889	1	GAL3ST4
0.0054902	0.258273	0.833	0.667	1	AL139393.2
0.00552156	-0.037683	0.389	0.667	1	ZDHHC15
0.00556667	-0.154532	0.611	0.722	1	SNCAIP
0.00562903	0.972263	0.944	0.833	1	AL603756.1
0.00564581	-0.741305	1	1	1	SELENOP
0.00565302	-0.190601	1	1	1	ALG6
0.00565585	-0.268992	0.556	0.722	1	Z99496.2
0.00573249	0.626306	1	1	1	EFNB2
0.00584555	0.390861	1	0.944	1	ZNF749
0.00585891	-0.258435	1	1	1	MUTYH
0.00591739	-0.186732	0.889	0.889	1	DIP2C
0.00595081	-0.434985	1	1	1	ZNF675
0.00595877	-0.318135	1	1	1	GTF2H2C
0.00595928	0.916815	1	1	1	CYP3A5
0.00597633	-0.619055	1	1	1	ZNF91
0.00604251	1.0078	1	1	1	KRT10
0.00604743	-0.122418	0.944	0.889	1	LRIG2-DT
0.00607153	1.61643	1	1	1	CALML5
0.00607699	-0.24355	0.611	0.833	1	OR7C1
0.00612796	-0.315153	1	1	1	INKA2
0.00614055	-0.147438	0.778	0.833	1	AC112484.3
0.00618311	-0.210057	0.944	1	1	GIN1
0.00627825	-1.34236	1	0.944	1	NOS2
0.00628058	-0.0918787	0.5	0.722	1	ADH4
0.00630667	0.32719	0.944	0.944	1	RASIP1
0.00631181	-0.0883781	0.667	0.778	1	FAT4
0.00634199	-0.275716	0.944	0.944	1	AC093627.5
0.00642831	0.741351	1	1	1	LPIN1
0.0064491	-0.0532189	0.611	0.722	1	ZNF878
0.00670433	-1.34467	1	1	1	SERPINB4
0.00673228	0.327173	1	1	1	IRAK1
0.0067618	-0.141913	0.889	0.889	1	AC023509.2
0.00677916	-0.124992	0.889	0.833	1	AL139383.1
0.00681576	-0.284695	1	0.944	1	ATP6V0E2
0.00684077	-0.206825	0.944	0.944	1	AC027097.2
0.00684353	-0.0555943	0.556	0.667	1	NT5M
0.0069087	0.196856	0.889	0.722	1	CD7
0.00698197	-0.180917	0.889	0.889	1	AC010997.4
0.00703512	0.35938	1	1	1	MFSD14A
0.00706063	0.329594	0.944	0.667	1	C12orf54
0.00717642	-0.134617	1	1	1	SENP8
0.0071774	-0.106173	0.667	0.833	1	AL157373.2
0.00720198	-0.186802	0.889	0.944	1	MLXIPL
0.00736301	0.289564	1	0.944	1	AC108860.2
0.00737987	-0.367807	1	1	1	DHRS3
0.00737997	0.0590458	0.833	0.444	1	LINC00330
0.00761661	-0.11706	0.944	0.889	1	AC145212.1
0.00764002	-0.319928	0.944	0.833	1	TLN2
0.00767445	0.231913	1	0.944	1	DCUN1D3
0.00768108	0.0899985	0.722	0.444	1	CPNE4
0.00773855	-0.0719389	0.167	0.444	1	AC090630.1
0.00775707	0.0691955	0.611	0.5	1	AL118522.1
0.00781962	1.19027	1	1	1	IFI27
0.00788218	-0.429082	0.944	0.889	1	PAX7
0.00789615	0.225257	0.944	0.667	1	CMPK2
0.00791313	-0.0741866	0.444	0.556	1	AC010280.1
0.0079265	-0.0284244	0.5	0.667	1	LINC01556
0.00796874	-0.21139	1	0.944	1	DHFR2
0.00805531	-0.206232	1	0.944	1	VLDLR-AS1
0.00806479	-0.295143	1	1	1	TRMT10B
0.0080761	0.28894	1	0.889	1	SLC27A4
0.00809655	0.0392751	0.611	0.444	1	LINC01393
0.00809735	-0.413038	1	1	1	RNF43
0.00813729	-0.467558	0.944	1	1	TMEM150C
0.00818294	-0.190833	0.944	0.944	1	AL133353.1
0.00818759	-0.402291	0.944	0.833	1	LINC01315
0.0082778	0.11161	0.889	0.667	1	AC009237.14
0.00841426	-0.299483	1	1	1	TRAP1
0.00846826	-0.110185	0.611	0.722	1	DMC1
0.00850355	0.291565	0.833	0.889	1	SEMA3B
0.00851461	-0.042441	0.222	0.444	1	SPANXA2-OT1
0.00852735	0.117949	0.889	0.667	1	LINC01422
0.00864297	-0.133133	0.556	0.667	1	PDE3B
0.00867739	0.0661687	0.833	0.444	1	AC073140.1
0.00871884	-0.0519313	0.389	0.5	1	AC087623.3
0.00877391	-0.625192	1	0.944	1	GLI3
0.00889713	0.0855703	0.778	0.278	1	AC007325.2
0.00890306	-0.229073	0.944	1	1	GATD3B
0.00895802	-0.0856275	0.5	0.722	1	AC016026.2
0.00895977	-0.194096	0.944	0.944	1	AL135925.1
0.00896363	-0.17652	1	0.944	1	CERS6-AS1
0.00896899	-0.172296	0.944	0.889	1	DEPDC4
0.00904366	-0.811423	1	1	1	GABPB1-AS1
0.00908059	-0.168369	0.389	0.722	1	AIM2
0.00908497	0.461549	1	0.889	1	PARM1
0.00910031	-0.0697999	0.389	0.556	1	LINC02694
0.00914076	-0.0588299	0.5	0.556	1	AP001994.2
0.00914198	-0.307012	1	1	1	EXOSC9
0.00915369	-0.109465	0.778	0.833	1	AC246785.3
0.00915708	-0.398685	0.889	1	1	RIC3
0.00917297	-0.331895	1	1	1	LENG9
0.00920528	-0.0822814	0.556	0.611	1	ERVK9-11
0.00921866	-0.317603	1	1	1	OGFOD3
0.00922711	-0.492376	1	1	1	CHD3
0.00923823	0.0337012	0.722	0.444	1	AP005482.1
0.00924628	0.356736	1	1	1	LINC00649
0.00926088	0.091672	0.833	0.778	1	TNKS2-AS1
0.00933219	0.603975	1	1	1	HIVEP2
0.00935704	0.174353	0.889	0.667	1	C7orf61
0.00937968	0.194209	0.667	0.5	1	AL365226.2
0.00938178	-0.117676	0.778	0.833	1	SSTR2
0.00939903	0.348003	1	1	1	FBXO28
0.00940337	0.0447219	0.611	0.167	1	AL138789.1
0.00942036	0.269032	0.833	0.778	1	HERC5
0.00951106	-0.0522397	0.389	0.611	1	LINC00626
0.00952615	-0.0667786	0.389	0.667	1	STEAP2-AS1
0.00952681	-0.279741	1	1	1	ORAI3
0.00954782	-0.330522	1	1	1	ING4
0.00955639	-0.213285	1	1	1	HBS1L
0.00962308	-0.41827	1	1	1	DDB2
0.00966	-0.333639	1	1	1	AC012360.3
0.00966519	-0.0379543	0.222	0.556	1	LINC00499
0.00966578	-0.238455	1	1	1	DCAKD
0.00968291	0.060878	0.778	0.444	1	AC084262.2
0.00972838	-0.440704	1	1	1	GNAL
0.00977542	-0.830724	1	1	1	METTL27
0.00977769	-0.052552	0.556	0.667	1	AC022001.3
0.00977894	-0.0654264	0.611	0.667	1	AC127164.1
0.00984253	-0.378991	1	0.944	1	ANGPT2
0.009853	0.576398	1	1	1	GK5
0.00987767	-0.214737	1	1	1	AC027097.1
0.00990955	-0.042998	0.333	0.556	1	LRTM1
0.00990985	-0.145198	1	0.944	1	EFCAB13
0.00993798	-1.0577	0.944	0.944	1	TSPAN8
0.0100408	-0.482137	0.889	0.889	1	GSTM2
0.0101011	-0.161462	0.944	0.944	1	EPHA1-AS1
0.0101501	-0.269176	0.944	1	1	FANCG
0.0101578	0.23106	1	0.889	1	IL15
0.0101609	0.202359	0.889	0.722	1	USP44
0.0101632	-0.431745	1	1	1	ZNRD1
0.0101769	-0.04154	0.389	0.722	1	AC068446.2
0.0103228	-0.115115	0.611	0.833	1	AC010487.2
0.0104015	0.0398104	0.556	0.111	1	AC004556.3
0.0104275	-0.100881	0.5	0.667	1	GDNF-AS1
0.0104285	-0.0919871	0.833	0.889	1	AC107072.2
0.0104381	0.0648822	0.833	0.5	1	AC090970.2
0.0105007	-0.0255451	0.722	0.722	1	AC007383.3
0.0105474	-0.29807	0.944	1	1	TMEM191B
0.0106814	-0.0502357	0.333	0.556	1	AC012409.3
0.0107	-0.921409	1	1	1	AGR2
0.0107483	-0.317219	0.778	0.944	1	LINC02289
0.0107822	-0.18856	1	1	1	TTC9C
0.0107884	0.136965	0.778	0.611	1	CAGE1
0.0108193	-0.364827	1	1	1	TMEM216
0.0108883	0.477091	1	0.778	1	ADAMTSL3
0.0109426	-0.174666	0.833	0.944	1	AC093690.1
0.0109524	-0.156451	0.944	1	1	AC009950.1
0.0109673	-0.0829816	0.611	0.778	1	AC019131.2
0.0110035	0.0646812	0.833	0.667	1	AL590399.3
0.011029	-0.0985008	0.778	0.722	1	PCDHGA7
0.0110471	0.0528882	0.611	0.389	1	AL031674.1
0.0111053	-0.0436687	0.889	0.944	1	ST7-AS1
0.0111294	-0.553259	1	1	1	TMEM70
0.0111591	-0.171584	1	1	1	C1QTNF6
0.0111607	-0.956813	1	1	1	GPC3
0.0111869	-0.0428671	0.556	0.556	1	AC005037.1
0.0111897	0.183816	0.889	0.778	1	FLVCR2
0.011255	-0.451423	1	0.889	1	APOLD1
0.0112601	-0.267112	1	1	1	PLD3
0.0112814	-0.150394	0.778	0.778	1	LCTL
0.0113005	-0.537538	1	0.944	1	EFS
0.0113075	-1.2278	1	1	1	KRT15
0.0113357	-0.22317	1	1	1	TATDN3
0.0113444	-0.0836898	0.722	0.833	1	AL354893.2
0.011387	0.414338	1	1	1	CUL4A
0.0114015	-0.111737	0.722	0.667	1	AC106795.5
0.0114232	-0.0796145	0.611	0.722	1	AC136475.1
0.0114534	-0.0503778	0.333	0.5	1	FAM230A
0.0114954	-0.110135	0.667	0.722	1	AC008760.2
0.0114994	0.581754	1	1	1	SLC20A2
0.0115186	-0.222393	1	1	1	ZNF85
0.0115821	0.337053	1	1	1	PDPK1
0.0115948	-0.240632	0.778	0.889	1	TTN
0.0116176	-0.372771	1	1	1	FMO4
0.0116259	-0.120239	0.722	0.833	1	AC146944.4
0.0116641	-0.138597	1	1	1	ZKSCAN4
0.0117051	-0.0871957	0.389	0.667	1	ZNF208
0.0117148	0.204244	1	0.944	1	AC011330.2
0.0117481	-1.07171	1	1	1	ADH1C
0.0117549	-0.117928	1	0.944	1	IRF2BP1
0.011782	-0.268386	0.278	0.722	1	AC113349.1
0.0117927	0.0442728	0.667	0.333	1	BTNL9
0.0117957	-0.064655	0.5	0.667	1	DRAXIN
0.0118454	-0.721115	1	0.944	1	CLEC2D
0.0118523	-0.105196	0.722	0.833	1	AL359922.2
0.0118774	-0.169413	1	0.944	1	LINC00863
0.011905	-0.0617579	0.556	0.667	1	PCDHGB2
0.0119273	-0.482967	1	0.944	1	TMEM9B-AS1
0.0119445	0.282472	0.944	0.556	1	SSUH2
0.0119543	-0.147418	0.889	0.944	1	ZNF670
0.0119833	-0.213328	0.778	0.833	1	LINC01550
0.0119885	-0.227575	0.722	0.833	1	C2orf88
0.0120931	0.381412	1	1	1	SOCS5
0.0121467	-0.11397	0.722	0.611	1	DNAH17
0.0122058	0.0419665	0.833	0.778	1	TMPRSS5
0.0122165	0.184525	1	0.944	1	AC119403.1
0.0122542	0.344086	1	1	1	EIF3C
0.0122677	-0.269669	1	0.944	1	BCS1L
0.0122755	0.2859	1	0.778	1	FGD3
0.0122867	-0.292986	1	1	1	AC012358.3
0.0122909	0.762253	0.944	0.778	1	LINC00707
0.0123206	-0.276894	0.944	0.944	1	FRMD6-AS1
0.0123388	0.30114	1	1	1	SRXN1
0.0123728	-0.0537013	0.444	0.5	1	SCAT8
0.0124545	0.503478	1	0.833	1	FILIP1L
0.0124611	-0.232295	1	1	1	RSAD1
0.0124928	-0.186797	0.833	0.833	1	RHOXF1-AS1
0.0125137	-0.138801	1	0.944	1	AL109628.2
0.0125353	0.0621631	0.611	0.056	1	PLA2G2F
0.0125686	0.189681	0.944	0.611	1	PAQR5
0.0126581	0.297385	1	1	1	CDK5R1
0.0126809	0.367557	1	1	1	ARFGAP3
0.0126863	-0.356795	1	1	1	ZNF681
0.0127781	-0.0375843	0.5	0.611	1	AC004232.1
0.0127843	-0.239242	0.722	0.778	1	LDHC
0.0127902	0.493786	1	1	1	APIP
0.0128264	0.860662	1	1	1	ADGRF1
0.012843	0.115575	0.722	0.389	1	AL137800.1
0.0129168	0.633218	1	1	1	GRPEL2
0.012919	0.249813	0.944	0.778	1	SGPP1
0.0129249	-0.09788	0.278	0.556	1	RDM1
0.012935	0.730074	1	1	1	BIRC3
0.0129662	0.26923	0.944	0.611	1	BMP6
0.0130033	-0.228977	0.944	0.944	1	AL358781.1
0.0130147	-0.188726	0.889	1	1	ST20-AS1
0.0132912	0.156051	0.889	0.722	1	LINC02004
0.0133784	0.23804	0.944	0.889	1	GJA9
0.0135131	0.130414	0.778	0.389	1	TGM7
0.0135373	0.440498	1	1	1	RCC1
0.0135849	0.382304	1	1	1	PYGB
0.0136016	-0.103398	0.833	0.833	1	MSI1
0.0136232	-0.167658	0.667	0.667	1	RGS7BP
0.0136657	-0.0471321	0.056	0.389	1	AC121338.1
0.013684	-0.047417	0.389	0.667	1	NPSR1-AS1
0.0137993	0.440092	0.944	0.944	1	WFS1
0.0138228	-0.275329	0.944	0.889	1	GDAP1
0.0138364	-0.49821	1	1	1	DDHD1
0.0138396	-0.105862	0.667	0.611	1	C9orf106
0.0138448	0.415813	1	1	1	MPP7
0.0138713	-0.121976	0.889	0.889	1	AP002433.1
0.0139082	0.104551	0.778	0.722	1	PPM1K-DT
0.0139298	-0.322908	1	1	1	ZNF552
0.0139555	-0.103451	1	1	1	NMNAT1
0.0139846	0.42056	1	1	1	SLC45A4
0.0140127	-0.164532	1	1	1	TMEM42
0.0140941	-0.175479	0.5	0.667	1	MAOB
0.0141255	-0.370439	0.944	1	1	GALM
0.0141345	-0.146877	1	1	1	ZNF415
0.0141583	-0.143877	0.778	0.833	1	SPON1
0.0141962	0.43539	1	1	1	ICMT
0.0142201	0.0918102	0.778	0.833	1	AC023043.4
0.0142423	-0.20856	0.944	1	1	FAHD2B
0.0142436	-0.25622	1	1	1	FAM98C
0.0143819	-0.269893	1	1	1	FAHD1
0.0143888	-0.177151	1	1	1	MHENCR
0.014393	0.341049	0.889	0.944	1	RASD1
0.0143996	-0.222379	0.944	0.889	1	PRKCQ-AS1
0.0144369	0.837564	1	1	1	CYSRT1
0.014442	0.0453994	0.611	0.333	1	IL17C
0.0144606	-0.549416	1	1	1	C19orf48
0.0144626	-0.0788116	0.778	0.833	1	AC078881.1
0.0144767	-0.429865	1	1	1	MECOM
0.0144922	-0.155195	0.944	0.944	1	MMD
0.0145476	-0.0220716	0.556	0.611	1	AC009262.1
0.0145957	-0.526975	1	0.944	1	FADS1
0.0146033	-0.289526	1	1	1	ARSG
0.0146297	-0.032525	0.556	0.722	1	MCOLN2
0.0146481	-0.131378	0.889	0.889	1	AC004938.2
0.0146585	0.400049	1	0.944	1	AL354822.1
0.0147167	-0.125287	0.833	0.889	1	TLR6
0.0147281	-0.115234	0.611	0.778	1	ECM2
0.0147297	0.519797	1	1	1	LINC00958
0.0147579	0.528376	1	1	1	DIAPH1
0.014769	0.457912	1	1	1	PORCN
0.0148481	-0.251726	1	1	1	MIER2
0.0149272	-0.106661	0.722	0.833	1	NT5C1B
0.0149512	-0.372016	0.778	0.889	1	PNLDC1
0.0149602	-0.0438417	0.5	0.611	1	AP002449.1
0.0150157	0.105327	0.778	0.722	1	NDST1-AS1
0.0150332	0.555557	0.944	0.889	1	AC010624.5
0.0150619	0.438702	0.944	0.944	1	LYNX1
0.0150658	0.208149	0.944	0.778	1	TLCD4
0.0150696	-0.222965	1	0.944	1	SCUBE3
0.0151036	-0.134255	1	0.889	1	HLA-F-AS1
0.0151102	0.392727	1	1	1	TSPAN15
0.0152201	-0.236133	1	0.944	1	IMMP2L
0.0152641	-0.3179	0.833	0.889	1	PID1
0.015291	-0.0717467	0.667	0.833	1	DDTL
0.0153664	0.76546	1	1	1	KLF2
0.0154275	-0.161404	0.889	0.944	1	RNF125
0.015563	0.230617	0.889	0.5	1	ALOXE3
0.0155663	-0.0478355	0.444	0.778	1	LINC02427
0.0155745	-0.274051	0.833	0.778	1	LINC00920
0.0155887	-0.0687518	0.722	0.722	1	CAND2
0.0157886	0.686495	1	1	1	KLF7
0.0158065	0.14039	0.778	0.611	1	OVOL1-AS1
0.015838	-0.369559	0.833	0.778	1	AL451042.2
0.0159447	0.0872073	0.556	0.111	1	RAI2
0.0159574	0.725347	1	1	1	GDA
0.0160356	0.0294022	0.611	0.111	1	FBLL1
0.0160393	0.404507	1	1	1	KAZN
0.0160598	-0.0156541	0.389	0.5	1	CYP7B1
0.0162785	-0.486301	1	0.944	1	FRMD4A
0.0163095	0.0966939	0.5	0.611	1	PSG5
0.0163635	0.0881327	0.667	0.444	1	CLLU1OS
0.0164541	0.552722	1	0.944	1	APOD
0.0164791	-0.176117	0.944	1	1	HYKK
0.0165364	-0.291445	0.889	0.944	1	CDON
0.01654	0.2066	1	1	1	RNF185
0.016639	-0.256196	1	1	1	TNFAIP8
0.0166654	0.601546	1	1	1	GLS
0.0167355	-0.0721928	0.556	0.778	1	AC019197.1
0.0167987	-0.0669179	0.833	0.889	1	AC006157.1
0.0167998	0.0969302	0.667	0.278	1	PTPRD
0.0168211	-0.409018	1	1	1	ZNF726
0.0168423	-0.186379	0.833	0.889	1	AL353135.2
0.0168481	-0.214163	1	1	1	AC092821.3
0.0168596	-0.0967855	0.833	0.944	1	AC100786.1
0.0168606	-0.332555	1	1	1	DNPEP
0.0168677	-0.360028	0.889	0.833	1	OTUD7A
0.0168718	-0.053477	0.611	0.722	1	AC068196.1
0.0168886	-0.114096	0.889	0.944	1	ZNF517
0.0169382	-0.263537	1	0.944	1	TXNDC16
0.016945	-0.163528	1	0.889	1	PRTFDC1
0.0169854	0.170692	0.722	0.611	1	AC083801.2
0.0170494	-0.0942848	0.778	0.889	1	PCDHGA9
0.0170766	0.47548	0.944	0.833	1	LRRK2
0.0171015	-0.304378	0.778	0.944	1	AC007009.1
0.0171972	-0.376727	1	1	1	FGFR2
0.0172171	0.416852	1	0.944	1	SNTB1
0.0172197	1.1006	0.944	0.889	1	GPAT3
0.0172323	-0.144913	0.889	0.944	1	SLC25A21
0.0172373	-0.270344	0.889	0.889	1	DPYSL3
0.0172901	-0.025894	0.278	0.556	1	AC037193.1
0.0173042	0.623982	1	1	1	FAM83A
0.0173571	0.311872	1	1	1	ERGIC1
0.0174038	-0.155197	0.944	0.944	1	AC069185.1
0.0174262	-0.307639	0.944	1	1	RWDD2B
0.0175011	-0.0955846	0.556	0.667	1	Z69720.1
0.017561	0.566206	1	1	1	CATSPER2
0.0175699	-0.245743	0.944	0.944	1	AL049840.2
0.0175737	-0.470496	1	1	1	EIF3L
0.0175904	-0.0759895	0.778	0.722	1	FOXN3-AS2
0.0176443	-0.180143	1	1	1	TCAF1
0.0176542	0.134813	0.5	0.278	1	TNF
0.0176698	0.362371	1	1	1	GCH1
0.0177418	0.267601	1	1	1	ZNF134
0.0178736	0.34846	0.944	0.722	1	SEMA7A
0.0178811	0.0632886	0.778	0.556	1	NR4A3
0.0178865	0.191144	0.889	0.833	1	VWCE
0.0179059	0.128535	0.833	0.667	1	CACNG8
0.0179548	0.0436867	0.667	0.444	1	RBM46
0.0179683	0.456419	1	1	1	RPS6KA2
0.0179938	-0.134354	0.722	0.833	1	CYP2B6
0.0180076	0.368128	1	0.889	1	CGAS
0.018008	0.553387	1	1	1	ANKLE2
0.0180749	0.201343	0.944	0.833	1	ADORA2A
0.0181204	-0.0714167	0.778	0.833	1	SKIDA1
0.0181462	-0.0778791	0.778	0.833	1	AL135791.1
0.018152	-0.0825403	0.667	0.722	1	AC130324.3
0.0181955	-0.186155	0.833	0.944	1	CAMK1
0.0183069	0.237981	1	0.889	1	TYW1B
0.0185085	-0.290816	1	1	1	TK2
0.0185633	-0.395182	0.944	1	1	LINC02482
0.0186193	-0.0234992	0.444	0.722	1	AC103739.3
0.0186251	-0.403489	1	1	1	PIBF1
0.0187012	0.522076	0.944	0.944	1	ATP6V0A4
0.0187322	0.040361	0.611	0.5	1	FAM209B
0.0187572	0.0642132	0.833	0.667	1	AP001267.2
0.0188087	-0.401217	1	1	1	IKBKE
0.0188472	-0.0416021	0.389	0.556	1	AC129507.2
0.0189115	-0.0736409	0.5	0.722	1	SPDYE9P
0.0189293	0.0863772	0.556	0.222	1	RFLNA
0.018973	0.564352	1	1	1	ST14
0.0190656	-0.0453838	0.667	0.778	1	TFR2
0.0190677	-0.076691	0.667	0.889	1	AL049840.3
0.0190954	-0.0532374	0.667	0.778	1	AC016596.1
0.0191737	1.38251	1	1	1	PI3
0.0192665	-0.122975	0.944	1	1	AC002310.1
0.0192813	0.49537	1	1	1	RHBDL2
0.0194147	-0.147935	0.833	0.889	1	AC021016.2
0.0195559	-0.300867	1	1	1	HMGN2
0.0195723	-0.0697004	0.5	0.722	1	AC018695.9
0.0195806	-0.208041	1	1	1	AC011921.1
0.0195834	-0.35791	1	1	1	CCDC122
0.0196923	-0.17546	0.889	0.889	1	PPM1M
0.0197077	-0.0559385	0.5	0.611	1	UGT1A5
0.0197109	-0.313249	0.889	0.944	1	SMARCD3
0.0197751	-0.302691	0.833	0.889	1	GUCY1A1
0.0197926	0.690011	1	1	1	CPM
0.0198159	-0.205843	1	1	1	ZNF436-AS1
0.0198322	0.487247	0.944	0.778	1	AC090409.1
0.0198445	0.189814	0.944	0.833	1	AL442003.1
0.0198604	-0.132603	1	1	1	NONO
0.0198973	-0.0469721	0.5	0.667	1	AL390071.1
0.0199522	-0.367446	0.5	0.778	1	SAMD5
0.0199797	-0.224877	1	1	1	TP53I13
0.0199916	0.125495	0.667	0.389	1	MIR503HG
0.0200168	0.095324	0.833	0.556	1	AC005920.1
0.0200264	-0.169459	0.722	0.889	1	LINC02763
0.0200631	0.11759	0.889	0.556	1	SPOCD1
0.0200667	-0.068359	0.833	0.833	1	AP003352.1
0.0200808	-0.219075	0.944	0.889	1	MAP3K14
0.0200859	-0.156662	1	1	1	RHBDD3
0.0201245	0.223831	0.944	0.944	1	GPR39
0.0201695	0.302945	1	1	1	ATRN
0.0201856	-0.343908	1	1	1	ERO1B
0.0202692	0.0954482	0.778	0.611	1	AP000759.1
0.0202698	0.237127	0.944	0.889	1	FAM222A
0.0203276	-0.0536097	0.5	0.611	1	AC023283.1
0.0203738	-0.0187643	0.611	0.667	1	C3orf49
0.0204145	-0.124544	0.889	0.889	1	LOH12CR2
0.0205171	0.443416	1	1	1	SNX9
0.0205316	0.191286	0.889	0.889	1	NOD2
0.0205916	-0.147983	0.778	0.889	1	AL034417.3
0.0205984	0.097962	0.611	0.389	1	LINC00482
0.0206102	-0.04543	0.5	0.556	1	FAM186A
0.0206963	-0.247722	1	1	1	PARP2
0.0207224	0.0534186	0.667	0.444	1	AC068189.1
0.0207685	-0.104105	0.833	0.889	1	ENTPD2
0.0208301	1.14268	1	1	1	CTSV
0.0208463	-0.11473	0.778	0.889	1	KCNC3
0.0209245	-0.211307	1	1	1	HIVEP3
0.0209401	0.15232	0.833	0.778	1	AC005256.1
0.0210686	0.594374	1	0.833	1	STBD1
0.0210693	-0.0338411	0.667	0.667	1	ARHGAP25
0.0212121	-0.284351	1	1	1	PRIM1
0.0212377	-0.380225	1	1	1	F12
0.0212381	-0.0615352	0	0.389	1	LINC00839
0.0212491	0.296991	1	1	1	DNM2
0.0213026	-0.15511	0.944	0.944	1	AC093249.6
0.0213245	-0.133698	0.722	0.778	1	AL662884.5
0.0213314	0.159053	1	0.833	1	AIFM3
0.0213634	0.439007	1	1	1	STK40
0.0213718	0.262215	0.833	0.667	1	TLR4
0.0214269	0.448902	0.944	0.833	1	VGLL3
0.0215833	-0.0281789	0.611	0.444	1	CHRM3-AS2
0.0215836	-0.155337	1	0.944	1	AP5S1
0.0216109	0.296959	0.944	0.833	1	TRIB3
0.021665	0.467352	1	1	1	ATF4
0.0216688	-0.258284	1	0.944	1	CEP68
0.0216939	-0.0498334	0.611	0.833	1	AL512770.1
0.0218077	0.803453	1	1	1	SLC26A2
0.0218462	-0.0739449	0.889	0.944	1	AL592148.3
0.0218576	0.945362	1	0.944	1	SERPINA1
0.0218611	-0.175299	1	0.889	1	MIR4453HG
0.0218627	-0.0570986	0.222	0.444	1	AL162464.2
0.0219054	-0.679857	1	0.944	1	WFDC6
0.0219083	0.664561	1	1	1	DSC2
0.0221326	-0.0297877	0.111	0.444	1	RASGEF1C
0.0222384	-0.0330284	0.444	0.556	1	CYP2A7
0.0222466	0.191863	0.944	0.778	1	RORA-AS1
0.0222467	0.274959	1	1	1	ZNRF2
0.0222666	-0.283001	1	0.944	1	PLEKHG4
0.022311	-0.206001	0.833	0.722	1	MDGA1
0.0223173	0.341331	0.833	0.833	1	EML2-AS1
0.0224182	-0.0354099	0.333	0.611	1	AL138831.1
0.0224402	0.388313	1	1	1	NUP50
0.0224732	0.0939019	0.833	0.556	1	AC007673.1
0.0225131	0.182083	0.889	0.5	1	AL353693.1
0.0225685	-0.0584309	0.667	0.722	1	HIST1H3I
0.0226022	-0.0538054	0.889	0.944	1	AC211433.1
0.022685	-0.422404	1	1	1	AATK
0.0226869	0.100462	0.333	0.167	1	GUCA2B
0.0226978	0.0361615	0.611	0	1	AL359987.1
0.0227164	0.324096	1	1	1	NAA30
0.0227825	-0.153938	1	0.944	1	U2AF1
0.0228269	0.427569	1	1	1	PRKCD
0.0228336	0.0414218	0.667	0.389	1	C13orf46
0.0228393	0.0330572	0.611	0.333	1	AC116345.1
0.0228402	0.437835	1	1	1	TMEM184B
0.022861	-0.321491	1	1	1	ALKBH2
0.0229404	-0.290132	0.944	0.944	1	AC011603.2
0.0229666	-0.275927	1	1	1	TESK2
0.0229892	0.478329	0.944	0.944	1	GNG4
0.0230025	0.121221	0.722	0.611	1	OR10H1
0.0230718	-0.066996	0.889	0.889	1	AC079848.1
0.0231163	0.321511	1	1	1	CPEB3
0.0231167	0.369206	0.944	0.944	1	QPRT
0.0231387	-0.0531612	0.778	0.778	1	AL109946.1
0.0231656	-0.0636415	0.444	0.5	1	AL137139.2
0.0231839	0.0717158	0.778	0.389	1	AC091182.1
0.0232081	-0.116704	1	0.944	1	NPRL3
0.0232598	-0.0870532	0.778	0.889	1	MYO1F
0.0232623	0.36452	1	0.944	1	AC009318.1
0.0233298	-0.108356	0.667	0.722	1	AC005014.2
0.0234078	0.101533	0.833	0.611	1	PLCL2
0.0234955	-0.40885	1	0.944	1	STARD5
0.0235294	-0.0732299	0.5	0.556	1	AC119427.1
0.0235956	-0.396144	0.833	0.944	1	LIMCH1
0.0236139	-0.0331645	0.611	0.778	1	AC131571.1
0.023692	-0.276859	1	1	1	BX890604.2
0.0238775	-0.0691333	0.889	0.889	1	AL928970.1
0.0238879	0.592196	1	0.889	1	ZDHHC11
0.0238996	-0.0566472	0.556	0.667	1	AC019294.2
0.0239396	0.294222	0.889	0.833	1	AL118508.1
0.0239806	-0.0756341	0.778	0.667	1	AL603824.1
0.0240112	-0.0776823	0.611	0.556	1	TSPAN7
0.0240607	-0.087713	0.778	0.778	1	CGB7
0.0240781	-0.273017	1	1	1	AC092338.3
0.024161	-0.405584	1	1	1	BMP7
0.0241708	0.24208	0.944	0.833	1	TMEM171
0.0242146	-0.578306	1	0.889	1	PIK3C2G
0.0242189	0.462825	0.944	0.944	1	CEACAM1
0.024227	0.147957	0.889	0.833	1	AC114341.2
0.0242863	-0.0277582	0.111	0.5	1	AC104088.1
0.0243055	-0.197786	1	1	1	NR2C2AP
0.0243382	0.34317	1	0.833	1	SLURP1
0.0243469	-0.278734	0.944	0.889	1	FBXO17
0.0245184	-0.263243	0.667	0.833	1	NEXMIF
0.0245609	-0.137068	0.889	0.944	1	LIPE
0.0246168	-0.0826865	0.722	0.778	1	CRYBB2
0.024746	0.64329	1	1	1	SLC38A2
0.0248037	0.248448	0.944	0.944	1	RGS19
0.024835	-0.257151	0.944	1	1	MRM3
0.0249015	-0.0540342	0.833	0.833	1	AC109460.2
0.0249043	0.380852	1	1	1	ME1
0.0249101	-0.199422	0.833	0.944	1	AC010632.2
0.0249251	-0.0286327	0.5	0.5	1	TLL2
0.0249493	-0.101076	0.667	0.833	1	SLC3A1
0.0249706	0.589162	0.889	0.889	1	CLIC5
0.0249708	-0.102767	0.833	1	1	CELF4
0.0249963	-0.0835902	0.667	0.833	1	RNF17
0.0251774	-0.0452839	0.667	0.667	1	C21orf62
0.0252332	0.155951	0.833	0.722	1	TMEM132B
0.0252383	-0.328208	0.389	0.722	1	AC093911.1
0.0252388	0.729731	1	1	1	F3
0.0252689	-0.147886	1	1	1	RPL7L1
0.0253278	-0.0907945	0.944	0.944	1	AC107027.3
0.0253284	-0.334286	1	1	1	PHYHD1
0.0254132	0.142897	0.833	0.611	1	AC010198.2
0.0254548	0.218728	0.889	0.889	1	KDELR3
0.025498	-0.137005	0.667	0.833	1	LINC00705
0.0255071	0.439456	1	1	1	CDH1
0.0255151	-0.0511398	0.778	0.833	1	AC106820.4
0.0255327	-0.132761	1	1	1	TYW1
0.0255366	0.331657	1	1	1	TTC22
0.0256139	-0.259513	0.889	0.944	1	LINC01876
0.0257169	0.0459452	0.667	0.333	1	SMILR
0.0257423	-0.210109	1	0.944	1	LINC01725
0.025931	-0.107703	0.556	0.667	1	ADAM22
0.0260305	0.23992	1	0.833	1	SPRY4
0.026122	-0.321549	1	1	1	DICER1-AS1
0.0262084	-0.0652344	0.722	0.778	1	AL451123.1
0.0262136	0.164712	1	0.944	1	AL118506.1
0.0262436	-0.419107	0.944	0.944	1	CYP4V2
0.0262753	-0.0544968	0.722	0.722	1	DMRT1
0.0262852	-0.0868913	0.333	0.222	1	TMEM163
0.0263006	1.12202	1	1	1	CSTA
0.0263095	-0.0419868	0.278	0.5	1	BPI
0.0263328	-0.239238	0.944	1	1	AC005523.2
0.0263336	-0.0258343	0.333	0.444	1	PAUPAR
0.0263359	-0.165674	1	1	1	AC008522.1
0.0264057	-0.163482	1	1	1	CLN5
0.0264603	0.326097	0.833	0.667	1	NTS
0.0265489	0.155032	0.833	0.833	1	AC004846.1
0.0266311	0.0720035	0.889	0.556	1	AL583808.1
0.026665	-0.0342309	0.722	0.611	1	AC140725.1
0.0267003	0.35988	1	0.944	1	AL049840.5
0.0267374	-0.0916567	0.778	0.833	1	GCSAM
0.0267994	0.458071	1	1	1	WASHC1
0.0268278	-0.0246782	0.389	0.556	1	AC083805.1
0.0268552	-0.222317	0.889	0.889	1	CHP2
0.0269523	-0.135001	0.778	0.889	1	GDPD5
0.0269663	0.534919	1	1	1	PDLIM2
0.0269763	0.460674	0.944	0.944	1	THEMIS2
0.0269905	-0.0775178	0.722	0.778	1	LYG2
0.0270069	-0.62271	1	1	1	EPHB6
0.0270309	-0.0634954	0.667	0.778	1	UGT1A4
0.0270999	0.223643	0.833	0.667	1	MEOX1
0.0271096	-0.0562063	0.5	0.611	1	AC011476.3
0.0271149	-0.150248	1	1	1	ZNF790
0.0271488	-0.108499	0.833	0.889	1	LINC00526
0.0271511	-0.156057	1	1	1	TRIM4
0.0272216	-0.0741122	0.667	0.722	1	AL161756.1
0.0272459	-0.238225	0.944	0.944	1	AL132780.2
0.0275085	-0.0504056	0.611	0.722	1	AC073343.2
0.0275238	-0.386364	0.944	1	1	CIITA
0.0275254	-0.4186	0.944	1	1	AUXG01000058.1
0.0276605	0.246257	0.944	0.833	1	LINC01504
0.027696	-0.0791128	0.667	0.778	1	AC011092.2
0.0276999	0.0647682	0.889	0.667	1	AL355499.1
0.0277428	-0.250722	1	1	1	RDH5
0.0278604	0.0473296	0.5	0.111	1	CACNG1
0.0278656	-0.157323	1	1	1	GNAI1
0.027929	-0.027944	0.556	0.611	1	PRKCQ
0.0279358	-0.0335904	0.556	0.556	1	AC012066.2
0.0279568	-0.0388021	0.278	0.5	1	CC2D2B
0.0280275	-0.197688	0.722	0.722	1	CFP
0.0280786	-0.112484	1	0.889	1	PRSS53
0.0280928	-0.0160937	0.722	0.722	1	AL391095.1
0.0282028	0.416301	0.611	0.667	1	ADAMTS1
0.0283309	-0.520683	1	1	1	PAX8-AS1
0.0283441	-0.234086	0.944	0.944	1	DLX6-AS1
0.0284268	-0.030391	0.444	0.556	1	LOXL2
0.0284646	-0.183088	0.833	0.889	1	AL358115.1
0.0285196	-0.543272	1	1	1	ECI2
0.0285348	-0.716601	0.944	0.833	1	GSTA2
0.0285911	-0.133826	0.833	0.944	1	BX842570.1
0.0286562	-0.106722	0.889	0.944	1	ZNF850
0.0286677	0.580161	1	0.944	1	PARD6G-AS1
0.0286926	0.592303	1	1	1	NBEAL2
0.0287046	-0.163037	0.833	0.889	1	AL645933.2
0.028725	-0.207859	0.944	1	1	PPP5D1
0.0287268	-0.159775	1	0.944	1	SIMC1
0.028778	0.140017	0.722	0.222	1	LINC02582
0.0287864	-0.131436	0.944	1	1	ZBED9
0.028791	-0.0795327	0.833	0.889	1	AC012615.2
0.028831	-0.438715	1	1	1	SLC16A7
0.0288337	0.37826	1	1	1	FAM126A
0.0288626	-0.204191	0.944	1	1	LEAP2
0.0288766	-0.188786	1	1	1	ZNF502
0.0289128	0.466096	1	1	1	C6orf62
0.0289373	-0.253775	1	1	1	PCBD2
0.0290397	0.0815809	0.667	0.333	1	GPR1
0.0290936	-0.109765	0.556	0.778	1	KLKB1
0.0291026	-0.0838908	0.778	0.778	1	AC005480.1
0.0291219	0.349069	1	1	1	STYK1
0.0291283	-0.327877	1	1	1	MIR3936HG
0.029237	0.187804	1	0.722	1	AC040904.1
0.0292653	-0.0663598	0.611	0.833	1	AC253536.6
0.029276	-0.172866	1	0.944	1	STOML1
0.0294218	-0.150709	0.833	0.889	1	AC010336.1
0.0294282	-0.276179	1	1	1	SFXN2
0.0296657	-0.249874	0.611	0.667	1	GLI1
0.0296669	-0.149749	1	0.944	1	ZNF92
0.0297115	0.490075	0.944	1	1	LRG1
0.0297443	-0.470336	1	1	1	ITGB3BP
0.0298014	-0.0787594	0.5	0.667	1	SV2A
0.0298085	0.820564	1	1	1	CRYAB
0.0299395	-0.2159	1	1	1	NUP62
0.0299702	0.190435	0.944	0.778	1	SLC4A5
0.0300417	0.404498	1	1	1	PAX9
0.0300975	-0.119706	0.889	0.889	1	AC116913.1
0.030172	0.367068	0.944	0.944	1	CAPN14
0.0301854	0.299307	1	0.944	1	ATF5
0.0302033	0.0303902	0.722	0.333	1	FARP1-AS1
0.0302231	-0.108427	0.833	0.944	1	EYS
0.0303366	-0.117567	1	0.944	1	FGFBP3
0.030363	-0.131627	1	0.944	1	SIX5
0.0303705	0.0456979	0.778	0.556	1	HSD17B6
0.0303868	-0.078879	0.667	0.778	1	LINC00391
0.0304512	0.050776	0.833	0.889	1	AL139385.1
0.0305305	0.421633	0.944	0.944	1	SLC28A2
0.0306036	-0.048179	0.611	0.611	1	BX005266.2
0.030686	0.0908778	0.722	0.556	1	AC008972.1
0.0307524	0.283926	1	1	1	PCGF5
0.0307683	-0.153146	0.889	0.889	1	PAXBP1-AS1
0.0307894	-0.300625	1	1	1	KIAA1328
0.0308034	0.0429289	0.667	0.389	1	PCDHA7
0.0308186	-0.156817	0.944	1	1	RFESD
0.0308222	0.0454569	0.833	0.778	1	TMOD1
0.0308282	-0.132255	1	0.944	1	DISP1
0.0308748	-0.0468345	0.667	0.611	1	TCF4-AS2
0.0308799	-0.344665	1	1	1	H6PD
0.0309702	0.448398	1	1	1	ALPL
0.0310311	-0.517645	1	1	1	KIAA0895L
0.031105	-0.206624	1	0.944	1	ZNF573
0.0311084	-0.195072	1	1	1	OSBPL5
0.0311179	-0.225511	1	1	1	AL157938.3
0.0311294	-0.434641	1	1	1	AC008969.1
0.0312075	-0.280445	0.944	1	1	CHKB-DT
0.0312109	-0.0628203	0.389	0.5	1	AMTN
0.0312885	0.382204	0.889	0.722	1	SERPINE1
0.0313213	-0.118737	0.833	0.889	1	AL121929.2
0.0313313	-0.0438889	0.556	0.667	1	BX571846.1
0.0314803	0.079735	0.778	0.722	1	AC097478.2
0.0315108	-0.0218429	0.444	0.389	1	BEX5
0.0315438	0.0697498	0.722	0.444	1	MAFA
0.0315614	-0.661927	0.944	1	1	COL18A1
0.0315833	0.473578	0.944	0.889	1	GJB6
0.0316324	0.543091	1	0.944	1	CCDC9B
0.031641	-0.157853	0.944	0.889	1	AL592295.5
0.0316948	0.0593971	0.722	0.667	1	AC090164.5
0.0317592	0.114787	0.444	0.333	1	S1PR1
0.0317635	-0.0351136	0.444	0.556	1	AC123912.4
0.0317912	0.226799	1	0.889	1	TMEM63C
0.0317995	-0.0514497	0.722	0.778	1	PCDHGB5
0.0318411	-0.173956	0.889	0.944	1	KTN1-AS1
0.0318913	0.214672	0.944	0.833	1	ESR1
0.0319137	-0.133531	0.944	0.889	1	AC242426.2
0.0319469	-0.0376254	0.5	0.667	1	AC009242.1
0.0319494	-0.0794153	0.556	0.611	1	SPARCL1
0.0319918	-0.141782	0.778	0.833	1	AL731566.2
0.03201	-0.217359	0.889	0.889	1	LYPD6
0.0320122	-0.0510274	0.722	0.722	1	AC007014.1
0.0320393	-0.0403296	0.333	0.5	1	PLCE1-AS2
0.0320791	-0.139786	1	1	1	ANKMY2
0.0321202	-0.429655	1	1	1	PSMG1
0.0321667	-0.434019	1	1	1	FUCA1
0.0323307	0.852992	1	0.944	1	FCGBP
0.0324043	0.1925	1	1	1	ZNF772
0.0324066	-0.100926	1	1	1	ZNF230
0.0324245	-0.211448	1	1	1	SPACA6
0.0324354	0.376857	1	1	1	AC010503.4
0.0325322	0.0577335	0.667	0.333	1	CHST1
0.0327254	-0.164105	1	1	1	GNPDA2
0.0328717	-0.232054	1	0.944	1	RASSF8
0.0328887	-0.134591	0.778	0.778	1	AC046158.1
0.0329486	-0.0388649	0.389	0.556	1	FAM85B
0.0330679	-0.138825	0.944	1	1	AC096733.2
0.0330694	-0.174792	1	1	1	WDR70
0.0330946	0.410917	1	1	1	SBNO2
0.0331096	0.314908	1	1	1	BNIP2
0.033179	-0.0717927	0.5	0.556	1	AC008277.1
0.0331889	0.370831	0.889	0.944	1	MGAT3
0.0332484	-0.164071	0.944	1	1	AC011462.5
0.0333723	0.620191	1	1	1	QSOX1
0.0334896	-0.057176	0.944	0.889	1	MYCBP2-AS1
0.0335017	-0.0607494	0.833	0.667	1	AC026329.1
0.0335271	-0.427616	1	1	1	LIME1
0.0336705	0.751458	0.944	0.833	1	LKAAEAR1
0.0338638	-0.0303556	0.222	0.444	1	LINC02208
0.033912	0.322312	1	1	1	PSD4
0.0340356	-0.0742988	0.778	0.778	1	SPDYE1
0.0340464	-0.0609812	0.722	0.778	1	CLUL1
0.0340524	-0.0343359	0.5	0.722	1	AL353608.2
0.0341076	-0.0544143	0.722	0.611	1	MPP2
0.0342344	1.16214	1	1	1	SAA1
0.0342661	-0.0658153	0.444	0.5	1	SCN1B
0.0343198	-0.130182	0.889	0.833	1	CACNA1A
0.0344683	0.251806	1	1	1	ENTPD6
0.0345106	-0.0689589	0.889	0.889	1	AC034236.2
0.0345418	0.0787776	0.833	0.722	1	GIMAP2
0.034543	-0.19921	1	1	1	C17orf80
0.0345667	-0.046772	0.556	0.556	1	AC008507.2
0.0346273	-0.0634707	0.611	0.778	1	AC010864.1
0.034749	0.287642	1	0.944	1	TAP2
0.0347495	-0.0617657	0.667	0.833	1	AL158212.2
0.0347547	0.600085	1	1	1	C15orf62
0.0347749	-0.0360961	0.5	0.611	1	LINC00622
0.0348101	-0.201644	1	1	1	NIFK-AS1
0.0348557	0.687657	0.889	0.667	1	CDA
0.0348975	0.15602	0.833	0.611	1	TMEM169
0.0349002	0.818904	0.944	0.833	1	CPA4
0.0349231	-0.0724196	0.833	0.778	1	AL031280.1
0.0349278	-0.151452	1	1	1	ZSCAN9
0.0349355	-0.0956889	0.222	0.389	1	CALCA
0.0350211	0.262352	1	1	1	RIPOR1
0.0350477	-0.0842107	0.667	0.722	1	CSF1
0.03505	-0.157409	1	1	1	FAM200A
0.0350831	-0.165329	0.889	0.889	1	TNIK
0.0350866	-0.215279	1	0.944	1	CD40
0.0351635	-0.0532549	0.889	0.778	1	AC005697.2
0.0351695	-0.171743	1	1	1	TRMT2A
0.0353073	-0.174281	0.833	0.944	1	FAM153A
0.0353213	-0.0263888	0.778	0.778	1	AC114730.2
0.0354992	0.425429	0.944	1	1	ABO
0.0355026	-0.227976	1	1	1	SMARCA2
0.0355467	-0.111127	0.722	0.833	1	AP000253.1
0.0355521	-0.503828	1	1	1	ZNF66
0.035554	0.872965	1	1	1	NEAT1
0.0356264	-0.188985	1	1	1	GTPBP10
0.0356699	-0.252523	0.833	1	1	ST8SIA4
0.0357225	-0.150509	0.889	0.778	1	AL136221.1
0.0357364	-0.474072	1	0.944	1	TOX3
0.0357657	-0.0243742	0.333	0.667	1	HS3ST3A1
0.0357685	-0.181754	1	1	1	AC005726.5
0.0357796	-0.287845	0.944	0.944	1	TET1
0.035798	-0.539536	0.833	0.944	1	G0S2
0.0358063	-0.191559	0.889	0.944	1	GARNL3
0.0358291	-0.0569494	0.667	0.5	1	AF129408.1
0.035842	0.335978	1	0.944	1	ADGRF4
0.0359005	0.21912	0.889	0.778	1	AC068491.3
0.0359009	0.0650844	0.722	0.444	1	AC006058.1
0.0361001	0.210769	1	1	1	ELOVL4
0.0361754	-0.0535812	0.833	0.889	1	PKD2L2
0.0362346	-0.118569	1	0.944	1	KRBOX4
0.0362393	-0.064873	0.667	0.667	1	PGAM2
0.0362718	0.308397	1	0.833	1	RASSF3
0.0362734	-0.0373475	0.833	0.833	1	AL359711.2
0.0365572	-0.324591	0.889	0.944	1	CA8
0.0365592	0.0503725	0.833	0.389	1	TM4SF4
0.0365596	-0.195762	1	0.944	1	PEX11A
0.0365812	-0.131667	0.833	0.944	1	CHST14
0.0366469	-0.312272	1	1	1	TSFM
0.0366772	-0.156607	1	1	1	TUBGCP4
0.0366871	-0.139813	1	0.944	1	AL355353.1
0.0367668	-0.183114	1	1	1	PRMT9
0.0367678	-0.0591543	0.389	0.611	1	AC138649.1
0.0367818	-0.0684151	0.778	0.778	1	PCDHB9
0.0367918	-0.113876	0.944	0.833	1	AC092902.4
0.0368071	-0.168458	0.944	0.944	1	AC011472.3
0.0368176	-0.150208	0.889	0.944	1	CHRNE
0.03683	0.461597	1	1	1	F2R
0.036831	-0.237947	1	1	1	AC097448.1
0.0368838	-0.0758643	0.556	0.611	1	AL136366.1
0.0369028	0.0627936	0.722	0.5	1	DIO2
0.0370396	-0.43474	1	1	1	KMT2E-AS1
0.0370425	0.489236	1	1	1	UGCG
0.0370666	0.0645247	0.833	0.556	1	CDYL2
0.0371403	-0.0339973	0.111	0.444	1	ASXL3
0.0371623	0.307326	1	1	1	SLC9A7
0.0372673	0.428414	1	1	1	SLC2A1
0.0372897	-0.360396	1	1	1	NLN
0.0373009	-0.121438	0.722	0.778	1	MXRA5
0.037391	-0.336955	1	1	1	NUTM2A-AS1
0.0374079	-0.25445	0.944	0.944	1	AC018557.1
0.0374233	0.21991	0.944	0.833	1	AC009054.2
0.0374324	-0.0531828	0.611	0.667	1	AC093227.3
0.037454	-0.0265104	0.5	0.556	1	AP003778.1
0.0374635	-0.186479	1	0.944	1	AC026471.1
0.037496	-0.140511	0.944	0.944	1	ZNF614
0.0375041	0.0395944	0.778	0.556	1	AC020907.1
0.0375247	-0.0352056	0.389	0.5	1	RNF175
0.0375376	0.0752129	0.722	0.389	1	FZD9
0.037667	0.567357	1	0.889	1	CXCL2
0.0377351	-0.110448	0.889	0.833	1	AC123768.3
0.0377391	-0.114669	0.833	0.944	1	FSD2
0.0378395	0.325244	1	1	1	YKT6
0.0378827	-0.264585	1	1	1	CCS
0.0380323	-0.082904	0.889	0.778	1	AC009060.1
0.0380839	-0.0438846	1	0.889	1	INPP5F
0.0381168	0.0235887	0.556	0.056	1	SPATA22
0.0381291	0.0374842	0.833	0.389	1	AKR1B15
0.0381468	-0.217368	1	1	1	MARCH9
0.0381498	0.0844185	0.778	0.444	1	SLC7A11-AS1
0.0381582	0.238091	0.944	0.778	1	C11orf53
0.0381793	0.612273	1	1	1	TMEM184A
0.0382387	-0.217197	0.889	0.833	1	FAM20C
0.0383772	0.582617	1	1	1	ABLIM1
0.038403	-0.115706	0.833	0.833	1	AC008686.1
0.0384996	-0.343694	1	1	1	ARF5
0.0385002	0.0373877	0.722	0.667	1	MSANTD1
0.0385298	0.0489053	0.722	0.556	1	PACSIN1
0.038562	-0.0421091	1	0.944	1	SLC25A21-AS1
0.0385833	-0.370933	1	1	1	CACHD1
0.0385967	-0.238034	1	1	1	PAXIP1-AS2
0.0386322	0.116341	0.889	0.5	1	AL136317.2
0.0386426	0.397414	1	1	1	SYTL4
0.0386781	-0.130156	0.778	0.889	1	MGP
0.0386929	0.413233	1	1	1	UHMK1
0.0387136	-0.735348	1	1	1	SCGB2A1
0.0387224	-0.170385	0.833	0.889	1	AL022069.1
0.038732	-0.090439	0.444	0.444	1	AC079753.2
0.0387784	-0.117204	1	1	1	AP001372.2
0.0387825	0.706861	1	1	1	GAN
0.0387864	0.212132	0.944	0.944	1	AL590062.1
0.0388383	0.127727	0.944	0.944	1	UBOX5
0.038891	-0.0672742	0.5	0.667	1	AC004158.1
0.0389837	0.0452907	0.667	0.5	1	AC004233.3
0.0389907	0.210887	1	1	1	MARK4
0.0390371	-0.230443	0.889	0.944	1	FOXN1
0.0390584	-0.238272	1	1	1	MELTF-AS1
0.0391296	-0.292279	1	1	1	AL109811.2
0.0392011	-0.052029	0.5	0.556	1	AC104663.1
0.039225	0.848129	1	1	1	ID1
0.0392565	0.228071	1	1	1	ATG13
0.0392745	0.530464	1	1	1	MGAT1
0.0393016	0.211544	1	0.944	1	PRKAR1B
0.0393274	-0.310524	0.944	1	1	BMP3
0.0393672	0.239094	1	1	1	ATP6V1C1
0.0394172	-0.0722224	0.889	0.889	1	DNMT3B
0.0395086	-0.016221	0.167	0.444	1	CTAGE6
0.0395879	-0.0626526	0.722	0.778	1	AC097532.2
0.0396173	0.435745	1	1	1	DLG5
0.0396966	-0.0856879	1	1	1	AP2A2
0.0397158	0.0293282	0.556	0.278	1	AC022966.1
0.0397749	-0.108815	0.889	0.944	1	CXorf40A
0.0397899	-0.398851	1	1	1	CYP4F3
0.039792	-0.0954297	0.444	0.444	1	CYYR1-AS1
0.0398008	-0.0675379	0.722	0.889	1	AL133551.1
0.0398037	-0.0186441	0.167	0.5	1	AC093675.1
0.0398561	-0.388862	1	1	1	MRPL23
0.0399139	-0.0466532	0.611	0.667	1	AC093110.1
0.0399333	0.0276517	0.556	0.056	1	AC006262.3
0.0399601	0.204236	0.944	0.944	1	SH3TC1
0.0399827	-0.114606	0.444	0.556	1	RHBDL3
0.0400274	-0.450709	1	0.889	1	GINS2
0.0401734	-0.0307993	0.389	0.444	1	ADAM23
0.0401814	0.0342286	0.667	0.278	1	KRTAP4-1
0.0402943	-0.322469	1	1	1	NCAPD2
0.0403291	-0.0761994	0.5	0.778	1	AP003100.2
0.0403852	0.330487	1	0.944	1	ALDH5A1
0.0403896	-0.241717	0.944	1	1	FEZF1
0.0404031	-0.216293	1	1	1	POMGNT1
0.0404638	-0.636438	1	1	1	HLA-DRA
0.0405074	-0.084504	0.611	0.611	1	CFI
0.0405193	0.193694	0.833	0.778	1	AC108136.1
0.0405459	0.485695	1	1	1	KIF13A
0.0405867	0.502956	0.944	1	1	OVOL1
0.0406837	0.576954	1	1	1	MZT2A
0.0407157	-0.137287	1	1	1	ZNF322
0.04079	0.240394	0.889	0.778	1	SLC39A2
0.0408106	0.0773209	0.667	0.5	1	AC018553.3
0.0408196	0.340298	1	1	1	RUSC2
0.0408353	-0.149548	1	0.944	1	AC074032.1
0.0408982	0.365088	1	1	1	CDC42BPA
0.0409172	0.435162	0.944	0.889	1	TGM1
0.0410595	-0.297862	1	1	1	GPM6B
0.0410739	-0.175389	0.778	0.889	1	AC103591.3
0.0411503	0.386763	1	1	1	OSTM1
0.0411607	-0.182239	1	1	1	INO80E
0.0411989	-0.192218	0.778	0.667	1	CDH19
0.0412312	-0.389634	1	1	1	PON2
0.0413546	-0.089188	0.389	0.5	1	AC015818.2
0.0413607	-0.15568	1	1	1	GLI4
0.041463	0.18512	0.667	0.556	1	VWDE
0.0414771	0.325895	1	1	1	TWSG1
0.041614	-0.158827	1	0.889	1	UST
0.0416174	-0.254236	1	1	1	PPP1R13B
0.041704	0.0262073	0.611	0.222	1	CYP4F22
0.0417069	0.505438	1	1	1	TDRP
0.0418251	0.0497799	0.5	0.111	1	GNRHR
0.0419603	0.0900866	0.722	0.556	1	FCRLB
0.041973	-0.12833	0.778	0.944	1	CTBP1-AS
0.042002	-0.275914	1	1	1	MCM3AP-AS1
0.042013	-0.265933	1	0.889	1	AC090004.2
0.042032	-0.0570917	0.5	0.667	1	IPO9-AS1
0.0420525	0.335826	0.944	0.944	1	LINC01176
0.0421858	0.520819	1	1	1	CPEB2
0.0422548	-0.1775	0.944	0.889	1	LINC02062
0.0423133	-0.0972843	0.944	0.944	1	ZNF501
0.0423501	0.33405	1	0.944	1	ETV4
0.0423531	0.0490878	0.833	0.667	1	VAX2
0.0424747	-0.40618	1	1	1	BTG2
0.0424833	-0.212666	0.944	0.944	1	AC007114.2
0.0425756	0.0993375	0.667	0.5	1	AC020661.3
0.042684	-0.0247617	0.333	0.556	1	AC009034.1
0.0426985	0.525232	1	1	1	GLRX
0.0427195	-0.232108	0.833	1	1	AL022238.2
0.04286	-0.130358	1	1	1	ADAT1
0.0429207	-0.230362	1	1	1	ZFP14
0.0429701	-0.263872	1	1	1	ZNF254
0.0429868	-0.176632	0.944	1	1	AC026471.4
0.0430074	0.327542	1	1	1	DOP1B
0.0430715	0.037197	0.667	0.278	1	DHH
0.0431064	0.67918	0.944	1	1	GRHL3
0.0431093	0.217443	1	0.944	1	SLC35E4
0.0431548	-0.0823692	0.5	0.778	1	ABCC9
0.0432502	0.323393	1	1	1	SPCS3
0.0432753	0.131065	0.833	0.722	1	M1AP
0.0432834	-0.19769	0.889	0.889	1	MCF2L-AS1
0.0433336	-0.127599	1	0.944	1	AL353194.1
0.0433539	0.622504	1	1	1	H1F0
0.0433574	-0.143627	0.944	1	1	LINC01011
0.0433738	-0.0546161	0.167	0.389	1	TMPRSS6
0.0433789	0.117385	0.889	0.611	1	SLC10A6
0.0435141	0.226322	1	1	1	MAP4K2
0.0435396	-0.358146	0.944	1	1	LINC02122
0.0436236	-0.157569	0.889	0.944	1	AL450384.2
0.0436286	-0.193285	0.667	0.833	1	SERPING1
0.0436312	-0.0236498	0.444	0.556	1	AC110285.5
0.0436697	0.507487	1	1	1	PHLDB2
0.0437345	0.0568857	0.833	0.611	1	PRR34
0.0439904	0.109706	0.889	0.556	1	AC091057.3
0.0441056	0.236686	1	1	1	GTF3C2
0.0441332	-0.23487	0.722	0.889	1	AL353151.2
0.0441388	0.261029	1	1	1	LYSMD3
0.0441568	-0.382772	1	0.944	1	ZNF711
0.0442017	0.643766	1	1	1	MGLL
0.0442507	-0.127795	1	1	1	DDX59
0.0442626	-0.47259	0.944	0.944	1	AL354836.1
0.0442736	-0.0706418	0.222	0.5	1	LINC00900
0.0443056	0.0875058	0.722	0.444	1	AL356515.1
0.0443432	-0.129397	0.722	0.889	1	TTYH2
0.0444061	-0.0461214	0.611	0.722	1	AL110114.1
0.0444155	-0.250957	1	0.944	1	SEPSECS-AS1
0.0445821	-0.215388	0.944	1	1	DTNB
0.0446169	-0.0639898	0.667	0.833	1	AC015987.1
0.044632	-0.256	0.833	0.889	1	FBXO43
0.0446705	-0.0520636	0.556	0.722	1	GBGT1
0.0446732	-0.229155	1	1	1	FUT10
0.044731	-0.238628	1	1	1	RNF227
0.0447373	0.592416	1	1	1	NDRG1
0.0448202	-0.0707258	0.667	0.722	1	MMP21
0.0448327	-0.426108	0.944	0.944	1	MIR181A1HG
0.0448372	-0.138318	1	0.944	1	GPATCH1
0.0448844	-0.332114	0.944	1	1	BST1
0.0449077	-0.16511	1	1	1	ME2
0.0449134	-0.269563	1	1	1	ABHD14B
0.044934	0.0402483	0.667	0.333	1	AC010336.2
0.0449379	0.0563996	0.889	0.611	1	C2CD4D-AS1
0.0449681	-0.0886383	1	0.944	1	CDPF1
0.0450698	0.385148	1	1	1	ESYT2
0.0451612	0.253375	1	1	1	RCOR1
0.0451971	-0.139681	0.944	1	1	NDUFA6-DT
0.0453821	-0.17097	0.944	0.944	1	C1QTNF4
0.0453889	-0.455554	1	1	1	ISYNA1
0.0454572	-0.201057	0.889	1	1	GOLGA6L4
0.0454903	0.0479318	0.778	0.722	1	PLEKHD1
0.0455345	-0.195042	1	1	1	NVL
0.0457321	0.163364	0.944	0.944	1	AC016957.2
0.0457495	-0.294449	1	0.944	1	CDCA7L
0.0457716	0.394351	1	1	1	ARHGEF10L
0.0457776	-0.0772149	0.833	0.722	1	FIRRE
0.0457799	-0.0210116	0.389	0.444	1	MIR497HG
0.0458138	0.326604	1	1	1	GPR157
0.0458153	0.0717829	0.667	0.5	1	AL451085.1
0.0458667	-0.134471	0.778	0.944	1	TDRD6
0.045876	0.0424539	0.667	0.444	1	AL354707.1
0.0458886	-0.0662978	0.444	0.722	1	OR7A5
0.0459683	-0.11085	0.833	0.722	1	LINC02076
0.0459686	0.151884	0.778	0.833	1	PDE4C
0.0459704	-0.207845	0.944	1	1	CNBD2
0.0459707	-0.0795695	0.833	0.944	1	AL157893.2
0.046057	0.0866471	0.5	0.222	1	GAL
0.0460734	0.111183	0.944	0.778	1	AL354754.1
0.0461923	-0.125118	1	1	1	C15orf40
0.0463272	-0.203069	0.944	0.944	1	TIGD5
0.0463524	-0.284975	0.944	0.944	1	CXXC4
0.0463794	-0.0764092	1	1	1	TERF1
0.0464061	0.66791	1	1	1	OAS1
0.0464211	-0.189526	1	1	1	AP2A1
0.0464544	-0.20192	1	1	1	HAUS4
0.0466423	0.576626	1	1	1	ID2
0.0466487	-0.244304	0.833	0.889	1	HCAR3
0.0466904	-0.687199	1	1	1	IDO1
0.0466939	-0.12677	0.389	0.667	1	TRO
0.0467342	-0.0662135	0.833	0.889	1	AL158214.2
0.0467445	-0.184788	1	1	1	ZNF226
0.0467919	-0.0191061	0.611	0.556	1	AC005162.3
0.0468095	-0.0421279	0.667	0.556	1	NRIP2
0.0468498	-0.218637	0.833	0.944	1	C5orf34
0.0469565	0.0879118	0.389	0.222	1	CST4
0.047075	-0.0602406	0.667	0.778	1	AL355472.3
0.0470809	-0.474807	1	1	1	NIBAN1
0.047201	0.472218	1	1	1	ABL2
0.0472088	-0.0744873	0.556	0.611	1	AC005725.1
0.0472256	-0.226839	1	1	1	GRHL2
0.0472447	0.635808	0.944	0.778	1	IL1A
0.0472622	-0.104462	1	1	1	ANKRD16
0.0472722	-0.041552	0.444	0.556	1	NEUROD2
0.0473162	-0.0683889	0.444	0.5	1	CKM
0.0474177	0.131013	0.889	0.833	1	AL589935.1
0.0474518	-0.0187637	0.722	0.722	1	C18orf65
0.0476701	-0.0675421	0.833	0.722	1	AC125437.3
0.0476908	0.54161	1	1	1	PLAUR
0.0477384	-0.150927	0.944	0.944	1	LINC01137
0.0477416	-0.0472939	0.556	0.722	1	POT1-AS1
0.0477492	-0.183087	0.889	0.944	1	EEFSEC
0.0477601	-0.237471	0.944	0.944	1	AGER
0.0479414	0.147033	0.722	0.667	1	SALL4
0.0479609	-0.332259	1	0.944	1	AC009061.2
0.0479623	-0.157684	0.833	1	1	LINC00571
0.0480721	-0.0434688	0.833	0.833	1	AC011471.2
0.0481187	0.227113	0.944	0.833	1	ANXA6
0.048126	0.461488	1	1	1	LLGL2
0.0481635	-0.456757	1	1	1	ARHGEF19
0.0482349	-0.179654	1	0.944	1	CRAT
0.0482636	-0.876414	1	1	1	BCAM
0.0482796	0.859029	1	1	1	UPK1B
0.0482989	0.143829	0.778	0.722	1	IL2RG
0.0483258	0.084756	0.778	0.5	1	GASK1A
0.048331	-0.0174844	0.222	0.444	1	CNKSR2
0.0483598	-0.15883	1	0.944	1	EXOC3-AS1
0.048379	-0.0133002	0.667	0.778	1	ZBTB20-AS4
0.0484236	-0.0841465	0.778	0.889	1	NTN5
0.0485227	0.10849	0.667	0.444	1	PNMA6A
0.0486459	0.0580849	0.833	0.556	1	AL451007.2
0.0486792	-0.0169609	0.333	0.444	1	AL513318.2
0.0487628	-0.367183	1	1	1	SKAP2
0.0487731	-0.662679	1	0.944	1	SEMA6A
0.0488044	0.129002	0.889	0.778	1	LINC01068
0.0488065	-0.101946	0.944	0.833	1	GOLGA8R
0.048825	-0.0830478	0.889	0.889	1	UGDH-AS1
0.0489249	-0.435998	1	0.944	1	RASSF8-AS1
0.048926	-0.375684	1	0.889	1	AC013652.1
0.0489731	-0.111611	1	0.944	1	TLCD5
0.0489897	0.0532476	0.5	0.222	1	INSL4
0.0490037	0.183303	0.889	0.944	1	VWF
0.0490237	-0.0719261	0.5	0.556	1	SCN2B
0.0490606	-0.0517844	0.556	0.667	1	PDF
0.0490708	-0.267945	1	1	1	SMYD3
0.0490865	-0.330053	0.833	0.889	1	GUCY1B1
0.0491162	0.435448	1	1	1	LGALSL
0.0491239	-0.0422283	0.5	0.611	1	HTR3E-AS1
0.0491266	0.490923	1	1	1	WWC1
0.0491458	-0.397826	1	1	1	SORL1
0.0491877	-0.0651964	0.778	0.778	1	WNT3
0.0491906	-0.192003	1	1	1	BRMS1L
0.0492658	0.343162	1	0.944	1	ABCB10
0.0493347	-0.238731	0.722	0.833	1	AC009754.2
0.0494579	-0.0261867	0.222	0.5	1	SNX32
0.0494715	-0.253383	1	1	1	LINC00667
0.049511	-0.0974555	0.778	0.889	1	MED12L
0.0495339	-0.130436	0.889	0.944	1	CDC42-AS1
0.049558	-0.16749	0.944	0.889	1	LINC00992
0.0495676	0.279464	1	1	1	TPMT
0.0495789	-0.228846	1	1	1	ZNF577
0.0495913	-0.168825	1	0.944	1	HEATR6
0.0496299	0.119542	0.889	0.889	1	FAM66B
0.0496775	-0.327196	1	1	1	TMEM98
0.0497138	0.517962	1	1	1	CAB39
0.0497234	-0.152159	1	1	1	EIF3J-DT
0.0498229	0.144683	0.833	0.722	1	MMP3
0.0499329	0.16657	0.833	0.722	1	AL049840.6
0.0499631	-0.134107	1	1	1	CDC37
0.0500659	0.16982	0.889	0.722	1	PPP1R3C
0.0501013	-0.0246764	0.611	0.556	1	AL354760.1
0.0501174	-0.106393	0.722	0.889	1	AL353593.1
0.0502784	-0.0758823	0.833	0.722	1	AL732509.1
0.0502881	0.280622	0.944	1	1	MUL1
0.050311	-0.100087	0.889	0.889	1	Z82215.1
0.0503155	0.212534	0.944	0.944	1	PWP2
0.0503643	-0.322908	1	1	1	GCSH
0.0504049	-0.182969	1	1	1	AP006621.3
0.0504458	-0.115574	1	1	1	BCDIN3D
0.0504472	-0.0735017	0.944	0.944	1	TRIM69
0.0504613	-0.250517	0.944	0.889	1	CDC7
0.0505403	-0.0707424	0.944	0.944	1	SERF1A
0.050568	-0.210909	0.944	1	1	AP001462.1
0.0505843	-0.186982	1	1	1	FBXO4
0.0506937	-0.253564	0.778	0.889	1	PCDH20
0.0507203	-0.175384	0.778	0.889	1	LDHD
0.0507637	-0.21364	0.944	0.944	1	AL161665.1
0.050774	0.247012	0.944	1	1	AFAP1L1
0.0508693	-0.174237	0.944	1	1	RFC5
0.0508719	-0.253796	0.944	0.889	1	AC108519.1
0.0508867	-0.107984	1	0.944	1	ADPRM
0.0508919	0.305294	1	0.944	1	CREB5
0.0509162	0.591711	1	1	1	APOL1
0.0509818	0.11749	0.833	0.667	1	MYH15
0.0510204	0.360178	1	1	1	SH3BP5L
0.0510546	0.107596	0.722	0.556	1	AC106897.1
0.0510705	-0.256795	1	1	1	FRAS1
0.0510904	-0.207024	0.944	0.944	1	PLA2G6
0.0511381	-0.107512	0.778	0.889	1	MAMSTR
0.0511829	-0.0395784	0.5	0.778	1	AC124242.3
0.0511901	0.560324	1	1	1	MAP3K9
0.0512078	0.0820481	0.833	0.611	1	NPSR1
0.0512462	-0.383235	1	1	1	CENPC
0.0512839	0.360569	1	1	1	HOMER2
0.0513405	-0.215888	0.889	0.889	1	LYL1
0.0513737	-0.0827777	0.667	0.667	1	AC092645.2
0.0513915	-0.0440932	0.722	0.611	1	AL161729.1
0.051422	0.084207	0.778	0.778	1	TDRD1
0.0514282	0.44615	1	1	1	MAP2K3
0.0514476	-0.113181	0.056	0.333	1	LINC02784
0.051451	-0.251284	1	0.944	1	CDKN2C
0.0514829	0.101208	0.778	0.611	1	USHBP1
0.051489	0.124443	0.778	0.556	1	IFI44L
0.0514898	0.69661	1	1	1	SMIM5
0.0514993	0.269231	1	0.944	1	ITGB5
0.051564	0.297485	1	1	1	STARD3
0.0516243	0.415863	1	1	1	AC004816.1
0.0516337	0.0798091	0.833	0.667	1	AC253572.1
0.0516516	0.146482	0.889	0.889	1	CARD9
0.0516629	-0.259302	0.833	0.944	1	HIST1H1B
0.0516964	-0.025893	0.056	0.444	1	U91319.1
0.0517099	-0.278967	1	1	1	ARHGEF9
0.0517166	-0.599275	1	1	1	SNCA
0.0517468	-0.130558	0.778	0.889	1	POLE2
0.0519333	-0.298597	1	1	1	SDCCAG8
0.0519983	-0.345624	1	1	1	SLC2A4RG
0.0520608	-0.134249	0.778	0.778	1	AC021086.1
0.05207	-0.324458	1	1	1	BLOC1S2
0.0521438	0.0370009	0.611	0.444	1	SERPIND1
0.0521746	-0.0696299	0.889	0.833	1	TTTY10
0.0522965	-0.200859	1	1	1	ICK
0.0523241	0.306301	1	1	1	MAPRE1
0.0523249	0.34837	1	1	1	RRAGC
0.0523402	-0.113492	0.833	0.833	1	AC009309.1
0.0523684	-0.43947	1	1	1	ADA2
0.0524312	0.492588	1	1	1	SUN1
0.0524498	0.405817	1	0.944	1	RAB31
0.0524635	-0.0249717	0.5	0.556	1	UGT1A3
0.0525	0.360675	1	1	1	RELA
0.0525104	0.0455779	0.667	0.556	1	IRX2
0.0525384	-0.347517	0.944	0.944	1	PCDH9
0.0526245	0.0550334	0.444	0.222	1	KRTAP3-1
0.0526674	-0.204662	1	1	1	RPARP-AS1
0.0528005	0.238722	1	0.944	1	L3MBTL4
0.0528095	0.192748	0.944	0.889	1	GRK5
0.052818	0.0328502	0.611	0.222	1	ZNF534
0.0528267	-0.0284361	0.222	0.444	1	AC007533.1
0.0528703	0.321583	1	0.944	1	AC005332.6
0.0529222	0.144366	0.778	0.611	1	HES7
0.0529394	-0.373022	1	1	1	SNHG7
0.0529454	-0.196613	1	0.944	1	C12orf56
0.0529745	-0.037829	0.389	0.611	1	AC107081.2
0.0530119	0.473065	1	0.889	1	FSTL3
0.0531301	-0.187175	1	1	1	LRPAP1
0.0531602	0.468454	1	1	1	SAMD4A
0.0532204	-0.368029	1	1	1	PRKDC
0.0532318	-0.0200738	0.278	0.667	1	KDM2B-DT
0.0533005	-0.0851048	0.889	0.889	1	AC012459.1
0.0533792	-0.090499	1	0.944	1	ZKSCAN5
0.0533797	-0.25608	0.944	1	1	POLA1
0.0534368	-0.179214	0.944	0.944	1	POMZP3
0.0534393	-0.0894264	0.833	0.833	1	LNP1
0.053447	-0.032379	0.333	0.556	1	SLC26A5
0.0535178	-0.146164	1	1	1	ORC4
0.0535371	0.113997	0.5	0.389	1	AC000061.1
0.0535674	-0.0487991	0.389	0.444	1	DYNC1I1
0.0535768	0.0352514	0.667	0.333	1	OOEP
0.0537184	-0.0320075	0.556	0.611	1	AC100771.2
0.0537534	0.354096	0.944	0.889	1	TMEM37
0.0537988	-0.0352197	0.333	0.5	1	AC009121.3
0.0538978	0.0278917	0.556	0.167	1	AC011840.1
0.0539417	-0.286426	1	1	1	CCDC77
0.0539632	-0.117949	0.944	0.944	1	AL136295.7
0.0542066	-0.115936	1	0.889	1	AC079781.5
0.0542622	0.290356	1	1	1	KIAA0930
0.0543064	-0.147751	0.944	1	1	NFYC-AS1
0.0543703	-0.168165	0.944	0.889	1	SLC16A11
0.054477	-0.0537794	0.333	0.444	1	PCSK1
0.0544964	-0.401398	1	0.944	1	PLA2G4F
0.0545346	0.342243	1	1	1	MIR22HG
0.0546019	-0.055921	0.556	0.556	1	AC079601.1
0.0547138	0.258381	1	0.944	1	ELL
0.0547534	-0.0888645	0.889	0.889	1	AC048341.2
0.0547983	-0.120175	0.889	0.722	1	SYCP3
0.0548304	-0.416607	0.944	0.944	1	CENPP
0.054942	-0.0383828	0.5	0.778	1	AC006547.3
0.0550454	0.180733	1	0.889	1	CLTRN
0.055179	-0.252737	1	1	1	RCCD1
0.0553205	-0.365487	1	1	1	C4orf33
0.0553387	-0.0468443	0.556	0.722	1	AC104836.1
0.0553497	-0.123783	1	1	1	TYSND1
0.0553937	-0.056015	0.556	0.722	1	LRRC19
0.0553991	-0.280239	1	1	1	TMEM18
0.0554193	-0.129896	1	0.944	1	AC022137.4
0.0555514	0.436482	1	1	1	SFT2D2
0.0556035	-0.14176	0.889	0.889	1	CCDC140
0.0556218	0.405794	1	0.944	1	CHST15
0.0556799	-0.131241	1	0.944	1	NPL
0.055784	0.47082	1	1	1	SLC38A1
0.0558695	0.696489	1	0.889	1	PSG4
0.0558757	-0.113749	0.944	0.944	1	ZNF343
0.0560312	-0.124855	0.833	0.889	1	FAM66C
0.0562769	-0.3321	0.944	0.944	1	SDK1
0.0563108	-0.161749	0.889	0.944	1	AP003119.2
0.0564662	-0.228158	1	1	1	ERC1
0.0564949	0.790287	1	0.889	1	HMOX1
0.0565232	0.473047	1	1	1	SLC44A2
0.0565853	-0.138346	0.944	0.889	1	FNDC4
0.0566148	-0.0905125	0.944	1	1	KLHL26
0.0567328	-0.131102	1	1	1	SLC37A4
0.056801	0.157517	0.944	0.833	1	AC022784.1
0.056894	-0.222935	1	1	1	LIAS
0.0569183	0.425736	1	1	1	KDELR2
0.0569522	-0.124719	1	0.833	1	FBXL22
0.0569631	-0.167267	1	1	1	ZNF830
0.0570052	-0.236362	1	1	1	SRBD1
0.0570637	-0.25665	0.944	1	1	BEND7
0.0571201	0.762187	1	1	1	CD36
0.0571267	0.0806555	0.722	0.389	1	CSPG5
0.0571294	-0.0570399	0.778	0.889	1	ACTRT3
0.0571325	0.0655774	0.556	0.278	1	MYPN
0.0572615	-0.123789	0.889	0.833	1	CBFA2T3
0.0573116	-0.015896	0.667	0.778	1	SLC35G5
0.0573407	-0.0518273	0.5	0.5	1	EGFR-AS1
0.0574698	-0.0648933	0.667	0.667	1	AL158163.1
0.0575076	0.299095	1	1	1	SEC23A
0.0575695	0.0282221	0.556	0.056	1	SYCE1
0.0576535	0.23138	1	1	1	MICALL1
0.0577196	0.100649	0.722	0.611	1	NLGN4X
0.0577246	-0.136206	0.889	0.944	1	SPATA41
0.0577481	-0.0616163	0.833	0.722	1	AC092375.2
0.0577839	-0.223276	1	0.889	1	LINC00539
0.0578407	-0.0242712	0.111	0.389	1	AC007218.1
0.0578419	-0.17929	0.944	0.944	1	P3H1
0.0578564	0.288372	1	1	1	TAF4
0.0578768	-0.0434485	0.389	0.611	1	AC008770.3
0.0578857	0.729387	1	1	1	EREG
0.0579207	0.374048	1	1	1	SBF1
0.0580533	-0.150583	0.889	0.889	1	AC011503.2
0.0581063	-0.0624691	0.611	0.778	1	AC016747.3
0.0581208	-0.211233	1	1	1	NEK8
0.0581735	-0.0669951	0.778	0.889	1	DDX11-AS1
0.0582122	0.165073	0.889	0.722	1	AL596244.1
0.0582399	-0.0456531	0.389	0.556	1	BHMT
0.0582847	-0.289259	1	1	1	FOXP2
0.0583432	-0.0979311	0.722	0.889	1	ATP8A1
0.0584098	-0.0775719	1	1	1	KLHDC2
0.0584261	0.097639	0.5	0.278	1	SUSD3
0.0585307	-0.389894	1	1	1	DMD
0.0585598	-0.273416	1	0.944	1	AP002495.1
0.0585844	-0.198373	1	1	1	NOL9
0.0586052	0.241699	1	1	1	CCDC93
0.0586277	0.229129	1	1	1	PPP2R5E
0.0587305	0.390925	0.944	0.944	1	AQP7
0.0588364	0.115402	0.889	0.667	1	AC025211.1
0.0588596	-0.135044	1	1	1	ZDHHC24
0.0588644	0.450446	0.944	0.889	1	BATF
0.0589722	0.668546	1	1	1	AVPI1
0.0590269	-0.358957	1	1	1	AOPEP
0.0591051	0.230089	0.944	0.889	1	TNFSF13B
0.0592192	0.328206	1	1	1	TAF13
0.0592437	-0.325844	1	1	1	THOC1
0.0592956	0.373249	1	1	1	MTSS2
0.0593047	0.432157	1	1	1	EYA4
0.059321	-0.168753	1	1	1	TMCO6
0.0594156	-0.296083	1	1	1	SMCR5
0.0594805	-0.1578	1	1	1	PPP1R12A-AS1
0.0595343	-0.0369012	0.389	0.444	1	ANGPTL3
0.0595976	-0.137197	0.278	0.5	1	HAS1
0.0596024	-0.0319275	0.667	0.611	1	AC087292.1
0.0596408	-0.540546	1	1	1	ARHGAP24
0.05974	-0.285496	1	0.833	1	SORCS2
0.059784	0.471511	1	1	1	S100A13
0.0598803	0.153852	0.944	0.889	1	TNNT2
0.0598869	-0.166244	0.833	0.944	1	ALDH1B1
0.0599684	0.339775	1	1	1	SLC2A10
0.0599817	-0.218749	0.944	1	1	AC026304.1
0.0600071	-0.117576	1	1	1	LPCAT3
0.0600225	0.612785	1	1	1	SDR16C5
0.060091	-0.211268	0.778	0.722	1	RHOH
0.0600973	0.0573745	0.833	0.778	1	TMC8
0.0601513	-0.134906	0.667	0.833	1	AL355482.1
0.0601769	0.459564	1	1	1	AP1S3
0.0602639	-0.165938	1	0.944	1	HIP1
0.0602866	-0.136633	1	1	1	FAM172A
0.0602973	-0.0951144	0.722	0.722	1	KIF7
0.0603326	-0.0799471	0.722	0.778	1	AC068305.2
0.0603429	0.349381	1	1	1	SLC9A1
0.0604276	-0.071904	1	1	1	TLK1
0.0604328	-0.0899162	0.722	0.833	1	AL356056.2
0.0604471	-0.0259945	0.556	0.611	1	AC008625.1
0.0604613	0.340914	1	1	1	ULK3
0.0605168	-0.0425859	0.444	0.611	1	AC007496.2
0.0605727	-0.585769	1	1	1	PART1
0.0606968	-0.179355	0.722	0.889	1	AC239809.3
0.0607811	0.146409	0.889	0.778	1	AC008549.2
0.0607866	-0.0236731	0.556	0.667	1	LINC01122
0.060787	-0.172591	1	1	1	ZNF567
0.0609254	-0.30999	0.944	1	1	ZNF738
0.0609785	-0.0961917	1	1	1	RO60
0.0609857	0.0810744	0.944	0.889	1	HECW2
0.0610335	-0.226991	1	1	1	LY6G5B
0.06111	-0.0812607	1	1	1	NCBP2
0.0611362	-0.0621998	0.5	0.722	1	AC012557.2
0.0611362	-0.0752634	0.722	0.722	1	OXER1
0.0611452	-0.0913529	1	1	1	BTBD2
0.0612017	0.0496666	0.722	0.389	1	SLC22A14
0.0613577	0.0805577	0.889	0.667	1	KLF15
0.0614091	0.325	1	1	1	CBFB
0.0615969	-0.215537	1	0.944	1	SYK
0.0615985	-0.138084	0.556	0.611	1	TLCD3B
0.0615996	0.429327	1	0.944	1	TPRG1
0.0616371	-0.322006	1	1	1	FCGRT
0.0616778	0.130982	1	0.833	1	WFIKKN1
0.0617146	-0.119212	0.944	0.889	1	CCDC102B
0.0617191	-0.130102	0.667	0.722	1	ZNF853
0.0617521	-0.106463	0.833	0.889	1	AC023632.2
0.0618793	0.284618	1	1	1	PIK3C2B
0.0618868	-0.113588	0.722	0.778	1	WNT10B
0.0619369	0.317091	1	1	1	ATG9A
0.0619589	-0.258039	1	1	1	ARHGAP21
0.0619972	-0.347762	1	1	1	IMPDH2
0.0621083	-0.146074	0.944	0.833	1	ARMCX1
0.0621233	0.0494043	0.778	0.556	1	AL359762.1
0.0622009	-0.204363	0.944	1	1	BTN3A1
0.0622788	-0.0405948	1	1	1	ASH2L
0.0623113	-0.432478	1	1	1	BOC
0.0623203	1.05785	1	0.944	1	SCGB1A1
0.0623255	0.289299	1	1	1	NXN
0.0623597	-0.0293348	0.778	0.667	1	SPTB
0.0623664	-0.242517	1	1	1	GCA
0.062433	-0.0504676	0.5	0.611	1	AC104083.1
0.0624769	0.226037	1	1	1	RNF135
0.0624909	-0.0370822	0.222	0.389	1	AL031073.2
0.062505	-0.0644905	0.444	0.778	1	LINC00618
0.0625969	-0.154998	1	1	1	ZCCHC7
0.0626125	-0.0840951	1	1	1	AP4S1
0.0626216	-0.354087	1	1	1	PIK3R3
0.0628069	-0.438688	1	0.944	1	HYMAI
0.0629859	-0.19404	1	1	1	HMBS
0.0630105	-0.178257	1	1	1	ST3GAL2
0.063053	-0.2156	1	1	1	DOP1A
0.0630592	0.0423381	0.667	0.333	1	MPIG6B
0.0630972	-0.10935	0.611	0.611	1	TSBP1-AS1
0.0631584	-0.0108604	0.611	0.611	1	LINC02516
0.0632012	-0.284905	0.944	0.944	1	GXYLT2
0.0632883	0.271296	1	1	1	RAP2A
0.0632936	-0.147397	0.944	0.944	1	INE1
0.0633748	-0.185843	1	0.944	1	USP3-AS1
0.063392	-0.52137	1	0.944	1	TSLP
0.0634655	0.560375	1	1	1	AKR1B10
0.063501	-0.318738	1	1	1	SOGA1
0.0637018	0.202591	0.944	0.944	1	SLC25A53
0.063715	-0.145728	1	1	1	LETMD1
0.0637176	0.387645	1	1	1	DUOXA1
0.0637185	-0.117039	0.722	0.722	1	AL133215.2
0.0637365	-0.26644	1	1	1	MTMR10
0.0637366	-0.211088	1	0.944	1	AC012615.1
0.0637636	0.343838	1	0.944	1	ITGB6
0.0637734	-0.0796	0.889	0.833	1	MCOLN3
0.0637754	0.342764	1	1	1	CASTOR2
0.0638278	-0.301065	0.833	0.833	1	AC111149.2
0.063913	-0.208621	0.833	0.944	1	ARHGAP44
0.063916	0.0682843	0.722	0.556	1	KLF7-IT1
0.0639707	-0.0878541	0.889	0.889	1	AL441883.1
0.0639928	0.273715	1	1	1	PIAS4
0.0639997	-0.187487	1	1	1	THAP4
0.0640051	0.0360977	0.611	0.167	1	AC140125.2
0.0641167	0.220184	1	1	1	PACSIN2
0.0641277	0.373513	1	1	1	PLEKHA2
0.0641561	-0.249661	1	1	1	TFB1M
0.0641991	-0.0278912	0.222	0.389	1	IDO2
0.064209	-0.102612	0.889	0.889	1	AP006623.1
0.06426	0.0402311	0.667	0.444	1	AP000432.1
0.064303	-0.102816	0.5	0.556	1	CERS3-AS1
0.0643095	-0.548373	1	1	1	POLR2J3
0.0643663	0.026086	0.611	0.389	1	AC106739.1
0.0643881	-0.0531242	0.833	0.778	1	IGSF6
0.0644127	-0.134006	0.944	1	1	CADM4
0.0644235	0.337986	1	1	1	CLCN7
0.0644679	-0.325951	0.944	0.944	1	AL353138.1
0.0645507	0.161106	0.944	0.889	1	WBP2NL
0.0646032	-0.156313	1	1	1	SHFL
0.0646537	0.122182	1	0.833	1	TGM2
0.0646963	0.144258	0.889	0.833	1	MEX3B
0.0647668	-0.165989	1	1	1	TMEM116
0.0648253	-0.0574804	0.444	0.5	1	KCNK12
0.065026	-0.239415	1	1	1	OBSL1
0.0650934	-0.101563	0.944	0.944	1	AC015982.2
0.0651231	0.322447	1	1	1	MX1
0.0651323	-0.338071	0.944	1	1	AC007114.1
0.0651654	-0.149595	1	1	1	PAK1
0.0652049	-0.265519	1	1	1	CNTD1
0.0652256	-0.0565933	0.556	0.667	1	AC124947.1
0.065239	-0.111797	0.944	1	1	ZNF510
0.0652823	0.218068	0.944	0.667	1	HNF4G
0.0652866	-0.0822672	0.778	0.778	1	LINC00926
0.0655236	0.277889	1	1	1	INPP5A
0.0655496	-0.705787	1	0.944	1	WNT4
0.0655496	-0.0553281	0.556	0.611	1	HIST1H2BL
0.0655754	0.418072	0.889	0.833	1	BX324167.1
0.0655904	-0.151222	1	1	1	ROGDI
0.0656055	-0.258394	0.944	1	1	PINLYP
0.0656506	0.305517	1	1	1	RDX
0.0657233	-0.0350815	0	0.444	1	AC106772.2
0.0657496	0.245143	1	1	1	YES1
0.0657712	0.140391	0.722	0.722	1	PRMT8
0.0657759	0.36669	0.889	0.667	1	C6
0.0658199	-0.197966	0.889	0.944	1	LMO1
0.0659692	0.0285854	0.611	0.167	1	PDZRN3
0.0660092	-0.569011	1	1	1	CSRP2
0.0661344	-0.0975357	0.778	0.833	1	SCML2
0.0661389	-0.161556	0.889	0.944	1	GPC2
0.0661563	0.585416	1	1	1	HSPA1B
0.0661572	0.168257	1	0.833	1	MYRF
0.0661815	-0.051984	0.556	0.667	1	UNC5C
0.0661927	-0.0353889	0.833	0.889	1	KBTBD8
0.066253	0.30135	1	0.889	1	CERCAM
0.0662753	-0.15135	1	0.944	1	AC092171.3
0.0662809	-0.238905	1	0.944	1	ANKRD13B
0.066299	0.281694	1	1	1	DAPK1
0.0663042	-0.128957	1	1	1	SMG9
0.0663326	0.0436862	0.556	0.333	1	SLC6A2
0.0663903	-0.215763	1	1	1	ZNF337-AS1
0.0664572	0.439991	1	1	1	EVPL
0.0664779	-0.0329511	0.333	0.444	1	GJB1
0.0664841	0.251077	1	1	1	EVC2
0.0664942	0.346478	1	0.944	1	SLC9A4
0.0665259	-0.193621	0.778	0.722	1	SLC22A17
0.0665286	-0.273086	1	1	1	HDHD5
0.0665522	-0.286889	0.889	1	1	MB21D2
0.0666538	0.309977	1	1	1	LRRFIP1
0.0666595	-0.0600369	0.389	0.556	1	WIPF1
0.0667332	1.0684	1	1	1	SPINK5
0.066742	0.728369	1	1	1	PHLDA1
0.0667931	0.0415682	0.556	0.333	1	AC116345.4
0.0668754	0.285628	1	1	1	RPS6KA3
0.0669633	-0.042728	0.889	0.778	1	STAT4
0.0669868	-0.0380998	0.556	0.667	1	PCDHA9
0.0670514	0.36446	1	1	1	RABGEF1
0.0671444	-0.155384	0.667	0.611	1	IL19
0.0672032	0.23778	1	0.944	1	UBASH3B
0.067204	-0.0302343	0.5	0.611	1	ABCC11
0.0672257	-0.0425388	0.389	0.778	1	SEPTIN4-AS1
0.0672837	-0.168762	1	1	1	CD99L2
0.0673041	0.366581	1	1	1	ZNF514
0.0673638	0.333231	0.722	0.5	1	ALOX15B
0.0674818	-0.112913	1	1	1	ZNF784
0.0675017	-0.0268977	0.333	0.444	1	AL160171.1
0.0675361	-0.178171	1	1	1	FEZ2
0.0676254	-0.0276124	0.944	0.833	1	RAMACL
0.0676386	-0.0796359	0.444	0.667	1	LINC02367
0.0676772	-0.0336855	0.556	0.611	1	C22orf31
0.0677092	0.287411	1	1	1	NDFIP2
0.0678298	0.116683	0.889	0.778	1	PILRA
0.0678323	0.357426	0.889	0.667	1	HBB
0.0678579	0.259225	0.889	0.611	1	KLK13
0.0679378	-0.290511	1	1	1	WDR6
0.0680027	-0.0781784	0.944	0.889	1	ZNF221
0.0680114	0.253732	1	1	1	HABP4
0.0682107	-0.0746326	0.667	0.833	1	AL603832.1
0.0683168	0.29937	0.944	0.944	1	RAB11FIP5
0.0683299	-0.0913253	0.778	0.944	1	AC244213.1
0.0683312	0.299422	1	1	1	TMED5
0.0684229	0.150954	0.889	0.833	1	AC005062.1
0.0684619	-0.0355204	0.389	0.5	1	FADS6
0.068505	-0.23264	1	1	1	SLC25A12
0.0685086	0.346333	0.889	0.833	1	HS6ST2
0.0685205	-0.142116	1	1	1	FAM3A
0.0685945	-0.260462	0.944	0.944	1	Z94721.3
0.0686672	-0.0601443	0.778	0.778	1	AC026691.1
0.0687665	-0.112596	0.944	1	1	MBLAC2
0.0689048	0.230073	1	1	1	AP1AR
0.0689162	0.360655	0.889	0.778	1	AL355512.1
0.0690507	-0.102188	0.944	1	1	AP001160.3
0.0691117	-0.0640214	0.333	0.556	1	AL158168.1
0.0692301	-0.0955415	1	0.944	1	ZSCAN26
0.0693698	-0.256514	1	0.944	1	ANKAR
0.0693791	0.255265	1	1	1	GMCL1
0.0694431	0.0641795	0.778	0.444	1	MIR3150BHG
0.0695186	-0.404781	1	1	1	ACADM
0.0696411	-0.0257724	0.722	0.667	1	STEAP3-AS1
0.0697085	-0.0907942	0.556	0.833	1	AC006040.1
0.0697554	0.206969	1	0.889	1	AC018553.1
0.0697686	-0.206324	0.556	0.778	1	NTF3
0.0698509	-0.0596604	0.611	0.556	1	AL592430.1
0.0701262	0.088201	0.833	0.778	1	MYO16-AS1
0.0702095	0.800979	1	1	1	ATP12A
0.0702667	-0.0718016	0.5	0.556	1	SMOC2
0.0702738	0.0263039	0.611	0.333	1	AC108673.2
0.0702832	0.323464	1	0.889	1	VEGFC
0.0703691	-0.0701655	0.278	0.5	1	OGDHL
0.0703714	-0.3349	1	0.944	1	MCF2L
0.0704392	-0.214645	1	0.944	1	AL356599.1
0.0705149	0.727862	1	1	1	CLDN3
0.070572	0.289606	1	1	1	BMP2K
0.0706264	0.367526	1	1	1	PANK3
0.0707984	-0.395691	1	1	1	MTR
0.0708025	0.1885	1	0.889	1	FUT1
0.0709051	0.377689	1	1	1	PLEKHA6
0.0709506	-0.117581	0.944	1	1	C14orf93
0.0709944	0.327437	1	0.944	1	WWC2
0.0710068	-0.0725834	0.667	0.722	1	ARHGAP28
0.0710091	-0.26477	0.944	1	1	CDC37L1-DT
0.0710247	-0.0705798	1	0.944	1	REXO4
0.0710749	0.285526	1	1	1	PMM1
[truncated: 27,308 more rows]
