# Supplementary material for: Single-cell profiling demonstrates the combined effect of wheeze phenotype and infant viral infection on airway epithelial development
Source: Sci Adv. 2025 May 23;11(21):eadr9995. doi: 10.1126/sciadv.adr9995 (PMC12101503; doi:10.1126/sciadv.adr9995)
Supplement: Supplementary file 2 — Datasets S1 to S3 [file sciadv.adr9995_datasets_s1_to_s3.zip › adr9995_dataset_s2.xlsx]

## Sheet: Sheet1
p_val	avg_log2FC	pct.1	pct.2	p_val_adj	Gene
3.35951e-34	-3.38789	0.278	0.944	1.22962e-29	NOS2
9.67379e-29	-2.33943	0.444	1	3.5407e-24	GPC3
1.0409e-27	-0.853464	0.444	0.944	3.8098e-23	LERFS
1.77071e-23	3.9983	0.889	0.667	6.48097e-19	SERPINA3
8.06662e-22	-3.37917	0.889	1	2.95246e-17	DAPL1
3.1408e-20	-1.87153	0.056	0.889	1.14957e-15	HLA-DRB5
1.4894e-18	3.06712	0.889	0.944	5.45137e-14	TMEM45A
3.77641e-18	0.467228	0.889	0.611	1.3822e-13	NPIPB2
9.10084e-18	2.9079	0.889	1	3.331e-13	MYEOV
1.26338e-16	-2.33426	0.833	1	4.62411e-12	AADAC
1.82133e-16	2.89732	0.944	0.667	6.66624e-12	MMP7
2.26968e-16	-0.86933	0.611	0.944	8.30726e-12	GATD3A
3.32747e-16	1.15231	0.889	0.556	1.21789e-11	AP005233.2
6.27241e-16	-0.688258	0.778	1	2.29576e-11	CASC9
6.4891e-16	-1.47895	0.611	1	2.37507e-11	AC084816.1
2.08522e-15	1.55149	0.889	0.944	7.63211e-11	ZNF749
3.13998e-15	1.1276	0.889	0.333	1.14926e-10	AC119673.2
3.87933e-15	-0.585835	0.056	0.944	1.41987e-10	PWP2
4.26939e-15	0.706703	0.833	0.611	1.56264e-10	GABRB3
4.33225e-15	-2.05118	0.833	1	1.58565e-10	FAM3B
1.3863e-14	-1.87793	0.833	1	5.07399e-10	ASCL2
1.96627e-14	2.28544	0.889	1	7.19675e-10	CYTOR
3.93587e-14	-1.13758	0.167	0.833	1.44057e-09	BEST2
6.67706e-14	2.62334	0.889	0.333	2.44387e-09	OLFM4
7.35043e-14	1.51813	0.889	0.833	2.69033e-09	SUSD2
8.50564e-14	2.00232	0.889	0.5	3.11315e-09	LGALS7
2.34907e-13	-0.801632	0.389	0.944	8.59781e-09	HLF
6.02258e-13	2.40983	0.889	0.778	2.20432e-08	IL32
6.1193e-13	1.00215	0.889	0.778	2.23973e-08	CYP2E1
8.17223e-13	2.9917	0.944	0.944	2.99112e-08	ITGB6
9.09633e-13	3.21338	0.944	0.944	3.32935e-08	TAGLN
1.12187e-12	-1.64333	0.722	1	4.10615e-08	CYP2W1
1.19703e-12	-0.669747	0.556	0.944	4.38126e-08	AP000547.3
1.87061e-12	0.902983	0.889	0.722	6.84661e-08	PPP1R3C
2.54857e-12	-0.749184	0.556	0.944	9.32803e-08	TMEM220
7.11066e-12	4.42267	0.944	0.778	2.60257e-07	SCGB3A1
8.67292e-12	0.746023	0.889	0.611	3.17437e-07	SHC4
1.24021e-11	1.17775	0.889	0.833	4.53931e-07	TGM2
1.78122e-11	3.45763	0.944	1	6.51945e-07	THBS1
2.22087e-11	1.82512	0.889	1	8.12861e-07	FAM83A
2.50598e-11	-0.652451	0.889	1	9.17216e-07	AC009107.2
2.52477e-11	-1.19579	0.333	0.889	9.24093e-07	PIK3C2G
3.29423e-11	-0.589884	0	0.889	1.20572e-06	LINC01139
3.32359e-11	-1.40214	0.889	0.944	1.21647e-06	GATM
4.31817e-11	2.43674	0.889	0.944	1.5805e-06	AKR1C1
4.37296e-11	-1.14121	0.833	1	1.60055e-06	GSTT2B
4.60065e-11	-0.928962	0.722	0.944	1.68388e-06	FEZF1-AS1
4.84104e-11	0.482814	0.778	0.556	1.77187e-06	KIAA1549L
5.20535e-11	-0.625565	0.5	0.889	1.90521e-06	AC084819.1
5.38487e-11	1.08779	0.889	0.667	1.97092e-06	TLR4
6.58945e-11	-0.837066	0.556	0.889	2.41181e-06	AC010998.3
9.05142e-11	2.52622	0.889	0.722	3.31291e-06	SERPINE1
1.08819e-10	-0.810781	0.667	1	3.98287e-06	FEZF1
1.26509e-10	0.987596	0.889	0.611	4.63037e-06	SFTA1P
1.36355e-10	-0.633611	0.222	0.944	4.99071e-06	FAT3
1.47769e-10	1.34901	0.889	1	5.40848e-06	GLIPR1
2.94252e-10	-1.99084	0.778	1	1.07699e-05	GPX2
2.97354e-10	-1.73	0.889	1	1.08834e-05	AASS
3.36352e-10	-0.518618	0.389	0.944	1.23108e-05	AC009123.1
3.57744e-10	2.3719	0.889	0.944	1.30938e-05	CCL20
4.15456e-10	2.34572	0.778	0.056	1.52061e-05	CALHM5
5.32386e-10	-0.939481	0.833	0.944	1.94859e-05	AC011447.3
5.97901e-10	-1.39582	0.389	0.833	2.18838e-05	GSTA2
6.11755e-10	-0.430099	0	0.889	2.23908e-05	F8A3
6.61866e-10	1.34046	0.833	0.778	2.4225e-05	LIPG
7.09406e-10	2.27229	0.889	0.889	2.5965e-05	TUBB3
7.35845e-10	-0.5528	0.389	0.944	2.69327e-05	LMO1
7.79142e-10	-1.58936	0.667	0.944	2.85174e-05	MEGF6
8.23059e-10	-0.937641	0.722	0.944	3.01248e-05	SPATC1L
9.86586e-10	-0.644042	0.389	0.944	3.611e-05	AC011043.1
1.1051e-09	0.450953	0.778	0.389	4.04477e-05	AL161645.1
1.13467e-09	-0.747458	0.056	0.833	4.15301e-05	PPP1R1B
1.14633e-09	-0.859296	0.778	0.944	4.19568e-05	CR381653.1
1.22942e-09	0.798535	0.611	0.444	4.49978e-05	AC092810.3
1.56719e-09	1.72934	0.944	1	5.73605e-05	TRIM47
1.73225e-09	3.10264	0.889	0.944	6.3402e-05	CAPN13
1.74697e-09	-0.740089	0.556	1	6.3941e-05	MPP4
1.83604e-09	-1.69411	0.722	1	6.72008e-05	PART1
1.87391e-09	-1.57452	0.778	1	6.85868e-05	KIAA1324
1.89638e-09	-0.45999	0.444	0.944	6.94094e-05	FOXN1
3.12257e-09	0.623035	0.778	0.167	0.000114289	KRTAP2-3
3.58811e-09	-0.666545	0.333	0.944	0.000131329	TRPV6
4.2484e-09	-1.01492	0.833	1	0.000155496	BMP7
4.49528e-09	-1.16185	0.778	0.944	0.000164532	NPNT
4.5655e-09	0.410273	0.889	0.722	0.000167102	KCNMB4
4.64392e-09	-0.821129	0.556	0.944	0.000169972	PLA2G4F
4.89151e-09	-0.861775	0.667	1	0.000179034	DMRT2
4.99451e-09	-0.431556	0.556	0.889	0.000182804	LDHD
5.43447e-09	-1.24287	0.5	0.889	0.000198907	CLDN22
5.82003e-09	-1.42315	0.889	1	0.000213019	LFNG
5.98727e-09	0.874947	0.889	0.889	0.00021914	ULBP2
6.36333e-09	-1.76318	0.889	1	0.000232904	GSTA4
6.39246e-09	0.81838	0.778	0.556	0.000233971	CHI3L2
6.56351e-09	2.52961	0.944	0.944	0.000240231	COL1A1
6.92196e-09	2.54713	0.889	1	0.000253351	CFB
7.08347e-09	2.23629	0.889	1	0.000259262	DEFB1
7.542e-09	1.18817	0.889	0.556	0.000276045	ODAPH
8.11857e-09	-0.991734	0.889	1	0.000297148	POF1B
8.40128e-09	0.704426	0.889	1	0.000307495	TIGAR
8.52506e-09	-1.25552	0.833	1	0.000312026	BOC
8.9214e-09	-1.59801	0.889	1	0.000326532	ARHGAP24
9.66332e-09	0.472933	0.778	0.056	0.000353687	S100A7A
9.91135e-09	-1.00885	0.722	1	0.000362765	TMEM150C
1.2043e-08	-1.80711	0.889	1	0.000440788	PHGDH
1.23563e-08	-1.40848	0.778	1	0.000452253	FMO2
1.2675e-08	-2.1052	0.278	0.889	0.000463918	FAM111B
1.32309e-08	-0.565355	0.389	0.944	0.000484265	DACT2
1.53425e-08	1.83851	0.889	1	0.000561552	PMEPA1
1.75203e-08	1.17861	0.889	0.833	0.000641261	SLURP1
1.89095e-08	-1.17112	0.889	1	0.000692105	LIME1
2.03029e-08	0.328613	0.778	0.278	0.000743106	DYSF
2.24543e-08	-1.01342	0.722	1	0.000821851	PRKCA
2.26702e-08	1.7066	0.944	1	0.000829752	IFNGR1
2.40606e-08	-0.59007	0.611	0.944	0.000880641	SCUBE3
2.7833e-08	-2.37276	0.778	0.944	0.00101872	BCL11B
2.90571e-08	-0.417797	0.111	0.833	0.00106352	DMRT3
2.91235e-08	0.51331	0.778	0.444	0.00106595	ITGBL1
2.92459e-08	-0.916069	0.833	0.944	0.00107043	AC106795.2
2.98724e-08	-1.12196	0.778	0.944	0.00109336	TMEM158
3.08897e-08	-0.82359	0.833	1	0.00113059	TESK2
3.13984e-08	2.00395	0.889	0.667	0.00114921	CDA
3.48441e-08	-1.10565	0.778	0.944	0.00127533	TSLP
3.67081e-08	0.175477	0.722	0.278	0.00134355	ATP10A
3.7317e-08	1.59539	0.944	1	0.00136584	PDLIM2
4.05693e-08	-1.1666	0.889	1	0.00148488	CYP4F3
4.05894e-08	0.45976	0.722	0.167	0.00148561	IGFL3
4.65204e-08	-1.69888	0.833	1	0.00170269	CSRP2
4.73661e-08	0.538314	0.833	0.5	0.00173365	TGM5
5.41409e-08	-0.453748	0.278	0.944	0.00198161	PYDC1
5.46532e-08	-0.433257	0.944	1	0.00200036	PAK1
5.90921e-08	-1.03016	0.667	0.944	0.00216283	MCF2L
5.94113e-08	0.00839601	1	1	0.00217451	C11orf54
6.4703e-08	-0.342146	0.222	0.833	0.00236819	MICU3
6.48119e-08	-1.33432	0.889	1	0.00237218	HIST1H1D
6.59451e-08	-0.617104	0.889	1	0.00241366	FAM217B
6.85402e-08	-0.682246	0.056	0.722	0.00250864	LUM
7.19416e-08	-0.539975	0.556	0.944	0.00263314	PHF19
7.5627e-08	1.60183	0.889	0.944	0.00276802	LIF
7.62984e-08	0.573253	0.833	0.5	0.0027926	BEAN1
7.63049e-08	-0.66182	0.444	0.833	0.00279283	CCDC3
8.04261e-08	0.968278	0.833	0.833	0.00294368	GALNT6
8.1182e-08	-1.22511	0.944	1	0.00297134	ALDH3A2
8.48326e-08	0.506187	0.722	0.056	0.00310496	MMP2
8.54972e-08	-0.904095	0.667	0.889	0.00312928	GINS2
8.63047e-08	0.369832	0.833	0.722	0.00315884	DND1
9.01245e-08	-1.40595	0.444	0.889	0.00329865	KIT
9.06464e-08	-0.660162	0.778	0.944	0.00331775	C12orf56
1.03051e-07	0.576336	0.889	0.778	0.00377178	ARL14
1.04333e-07	-0.56241	0.5	0.944	0.00381869	TET1
1.14539e-07	-0.740733	0.889	1	0.00419223	CEBPA
1.18522e-07	-1.36282	0.889	1	0.00433801	TSHZ2
1.18804e-07	0.454699	0.611	0.333	0.00434836	COL22A1
1.30451e-07	-0.714544	0.222	0.889	0.00477465	XACT
1.37181e-07	-1.11073	0.889	1	0.00502096	ARHGEF19
1.55067e-07	-0.259295	0	0.944	0.0056756	LINC00470
1.57479e-07	0.428766	0.667	0.444	0.00576388	PADI2
1.6429e-07	0.485234	0.833	0.5	0.00601316	HOTAIRM1
1.67302e-07	1.06974	0.889	0.889	0.0061234	CERCAM
1.71041e-07	-1.54163	0.833	1	0.00626027	HS3ST6
1.75262e-07	0.733631	0.889	0.667	0.00641475	EGFL7
1.96235e-07	0.281476	0.722	0.111	0.00718239	MIR137HG
1.98942e-07	1.30903	0.889	1	0.00728149	XDH
2.05048e-07	-1.2272	0.889	1	0.00750496	SEMA5A
2.11811e-07	-1.46001	0.889	1	0.00775248	NMU
2.34402e-07	-0.521481	0.167	0.889	0.00857936	AC069277.1
2.40024e-07	0.231533	0.778	0.556	0.00878511	CDYL2
2.54465e-07	1.36416	0.889	0.667	0.00931368	CDH19
2.60685e-07	0.597168	0.833	0.667	0.00954132	RAB6B
2.61455e-07	-0.322105	0.222	0.889	0.00956951	LINC02763
2.72709e-07	-0.596661	0.333	0.889	0.00998142	SLC22A16
2.90483e-07	-0.913199	0.889	1	0.010632	BX284668.5
3.01407e-07	-0.442187	0.5	0.889	0.0110318	MCF2L-AS1
3.06538e-07	1.35908	0.889	0.556	0.0112196	PPBP
3.09477e-07	1.0472	0.889	0.889	0.0113272	OSGIN1
3.12605e-07	-1.70802	0.889	1	0.0114417	CENPJ
3.23642e-07	0.807485	0.889	0.778	0.0118456	ALOX5
3.30301e-07	-0.468644	0.333	0.889	0.0120894	LYPD6
3.31574e-07	-0.3905	0.556	0.944	0.0121359	CAMK1
3.32301e-07	1.1213	0.833	0.778	0.0121625	MIR193BHG
3.33238e-07	3.33458	0.889	0.944	0.0121968	KRT6B
3.39426e-07	0.866227	0.889	1	0.0124233	PCYOX1
3.44714e-07	-1.54669	0.889	1	0.0126169	SELENOP
3.62869e-07	-1.27639	0.889	0.944	0.0132814	IMPA2
3.90087e-07	0.158688	0.722	0.278	0.0142776	GPR27
3.94353e-07	0.796569	0.889	1	0.0144337	TAF13
3.97741e-07	-1.3123	0.889	1	0.0145577	P2RY1
4.26713e-07	-0.935166	0.889	1	0.0156181	BLMH
4.38564e-07	1.307	0.944	0.833	0.0160519	FP565260.1
4.44242e-07	0.443934	0.833	0.611	0.0162597	ETV5
4.44703e-07	-0.645406	0.889	1	0.0162766	ZNF561-AS1
4.51428e-07	-0.558913	0.556	0.833	0.0165227	OTUD7A
4.51892e-07	-1.04331	0.833	1	0.0165397	ITGA9-AS1
4.90612e-07	0.555982	0.944	1	0.0179569	CBWD1
5.07598e-07	-1.17175	0.889	1	0.0185786	CENPC
5.27811e-07	2.16302	0.944	1	0.0193184	DSC2
5.28041e-07	-1.04893	0.889	1	0.0193268	BARD1
5.53881e-07	0.410529	0.667	0.056	0.0202726	GJA5
5.57963e-07	-1.34198	0.833	0.944	0.020422	CNTNAP2
5.60636e-07	0.34101	0.889	0.778	0.0205198	MYO16-AS1
6.00918e-07	0.680705	0.833	0.778	0.0219942	AL049629.1
6.30492e-07	-0.520705	0.556	0.944	0.0230766	DLX6-AS1
6.59129e-07	1.7504	0.889	1	0.0241248	PDZK1IP1
6.7109e-07	0.223635	0.722	0.333	0.0245626	BTNL9
6.71723e-07	0.296922	0.722	0.167	0.0245857	NEFL
6.80655e-07	0.328366	0.778	0.611	0.0249126	SHC3
6.94818e-07	-1.61142	0.889	1	0.0254311	NCKAP5
7.14459e-07	-1.45775	0.889	1	0.0261499	LYPD6B
7.33756e-07	-1.58817	0.833	1	0.0268562	NKX3-1
7.67884e-07	1.01202	0.889	1	0.0281053	TMEM139
8.01741e-07	1.26701	0.889	0.944	0.0293445	CCDC9B
8.06782e-07	1.28373	0.944	1	0.029529	SDC1
8.11262e-07	-0.687984	0.778	0.833	0.029693	LINC01315
8.44621e-07	0.217082	0.722	0.389	0.030914	KCNJ12
8.46117e-07	1.09587	0.889	0.778	0.0309687	ADAMTSL3
8.58878e-07	-0.605371	0.389	0.944	0.0314358	AC034243.1
8.89002e-07	-1.33033	0.889	1	0.0325384	NIBAN1
8.9593e-07	-1.18164	0.556	0.944	0.0327919	WNT10A
9.81714e-07	-1.11828	0.833	0.944	0.0359317	MAP7D3
1.00349e-06	1.05113	0.889	0.833	0.0367289	SULT1B1
1.06949e-06	-0.561524	0.889	1	0.0391443	CDKAL1
1.06987e-06	-0.48698	0.5	1	0.0391585	C5orf66-AS1
1.07206e-06	-0.646922	0.889	1	0.0392386	FAM117B
1.07343e-06	-0.674764	0.222	0.778	0.0392884	CD3G
1.07722e-06	0.877174	0.889	1	0.0394274	STK17A
1.13616e-06	-0.84766	0.889	1	0.0415846	GRTP1
1.17337e-06	-0.928299	0.611	0.944	0.0429466	AC113383.1
1.22945e-06	-0.848041	0.778	0.944	0.0449992	AC019080.1
1.23091e-06	-0.663499	0.778	1	0.0450526	VIPR1
1.27451e-06	0.819739	0.833	0.889	0.0466484	KCP
1.29243e-06	1.62902	0.944	1	0.0473044	PLK2
1.29457e-06	-0.462917	0.111	0.889	0.0473827	FXYD6
1.30659e-06	-0.820859	0.944	1	0.0478225	EZH2
1.35253e-06	0.253929	0.722	0.667	0.0495041	PPP2R2B
1.36448e-06	0.416147	0.722	0.611	0.0499412	PSG5
1.38032e-06	1.5205	1	1	0.0505211	TNFRSF12A
1.46087e-06	0.234543	0.722	0.444	0.0534693	HKDC1
1.58991e-06	-0.854606	0.833	0.944	0.0581923	CENPP
1.68139e-06	2.14281	0.889	0.889	0.0615405	RARRES1
1.73126e-06	-1.01374	0.667	1	0.0633658	UGT1A7
1.73493e-06	2.88058	0.944	1	0.0635	S100A8
1.75605e-06	2.41631	0.944	1	0.0642732	MYADM
1.76059e-06	-1.17967	0.667	1	0.0644392	EPHB6
1.79286e-06	-1.23426	0.667	0.944	0.0656205	APCDD1
1.80604e-06	-0.704896	0.278	0.944	0.0661028	SOSTDC1
1.84313e-06	0.595206	0.889	1	0.0674605	SRXN1
1.84571e-06	0.5784	0.889	1	0.0675547	RTCA
1.85381e-06	0.493462	0.889	1	0.0678513	STXBP2
1.89002e-06	-0.651917	0.611	0.944	0.0691765	CDKN2C
1.91985e-06	-1.08159	0.778	0.944	0.0702684	SLC9A9
1.9411e-06	-0.970055	0.667	0.944	0.0710461	HYMAI
1.9832e-06	2.15998	0.944	1	0.0725872	CTSC
2.03129e-06	0.742553	0.889	1	0.0743473	SLC35C1
2.05432e-06	0.415448	0.889	0.778	0.0751903	CRYBB2
2.12809e-06	1.84396	0.944	1	0.0778901	TPM1
2.13334e-06	-1.06655	0.889	1	0.0780822	TMPO
2.19952e-06	-1.00612	1	1	0.0805047	LMO4
2.30123e-06	-2.10695	0.889	0.944	0.0842274	UGT2A1
2.32162e-06	-0.754258	0.778	1	0.0849737	BX890604.2
2.45297e-06	-0.563769	0	0.722	0.0897813	AC007993.3
2.49035e-06	-0.875314	0.778	0.944	0.0911492	AC012368.1
2.51934e-06	-1.04211	0.722	0.944	0.0922105	ZNF519
2.5294e-06	-0.678993	0.889	1	0.0925784	OTX2
2.53633e-06	1.91635	0.944	1	0.0928323	S100A10
2.598e-06	-0.804479	0.889	0.944	0.0950894	FANCE
2.59915e-06	-0.466157	0.444	0.778	0.0951314	GAS1RR
2.60179e-06	-0.951953	0.889	0.944	0.0952281	EFS
2.62814e-06	1.53711	0.889	0.611	0.0961924	MUC5B
2.73882e-06	0.924048	1	1	0.100244	ACTR3
2.78585e-06	2.03141	0.944	1	0.101965	ENC1
2.8994e-06	0.955114	0.889	0.944	0.106121	KANSL1-AS1
2.9209e-06	0.376658	0.778	0.444	0.106908	AC037198.1
2.96833e-06	2.40511	0.889	1	0.108644	CRABP2
2.99045e-06	-1.35368	0.833	0.944	0.109453	PLAGL1
3.01594e-06	-0.532827	0.889	0.944	0.110386	TXNDC16
3.03232e-06	0.673162	0.889	0.278	0.110986	AC021180.1
3.10401e-06	-0.39171	0.889	1	0.11361	MRPL30
3.1546e-06	-0.564591	0.222	0.889	0.115462	AC090004.2
3.23675e-06	-1.46133	0.889	1	0.118468	STMN1
3.28496e-06	0.371462	0.889	0.778	0.120233	AOX1
3.35736e-06	-2.02475	0.889	1	0.122883	SERPINB4
3.3741e-06	2.17553	0.944	1	0.123495	PLAU
3.45002e-06	-0.679867	0.889	0.944	0.126274	FBXO5
3.55356e-06	-0.32319	0.778	0.944	0.130064	CCDC163
3.55473e-06	0.435598	0.722	0.778	0.130107	MRAS
3.56871e-06	0.365195	0.889	0.944	0.130618	KIAA1324L
3.79479e-06	0.821026	0.889	0.833	0.138893	GALNT14
3.86091e-06	1.8711	0.944	1	0.141313	PPP1R14B-AS1
3.94222e-06	0.669814	0.833	0.833	0.144289	SPRY4
3.96547e-06	-0.355068	0.389	0.778	0.14514	SPINK2
3.97783e-06	0.297933	0.778	0.5	0.145592	RFLNB
4.00881e-06	0.325931	0.611	0.333	0.146726	LINC00973
4.12266e-06	-1.19528	0.778	0.944	0.150894	DLL1
4.12767e-06	-0.916973	0.278	0.833	0.151077	CDHR1
4.14595e-06	-0.655324	0.889	0.944	0.151746	SEMA4A
4.2678e-06	2.07882	0.889	0.944	0.156206	CXCL5
4.30673e-06	-0.328798	0.944	1	0.157631	SNHG17
4.31049e-06	-0.766111	0.889	1	0.157768	FAM184B
4.31476e-06	-0.506884	0.278	0.778	0.157925	SAMD5
4.51679e-06	1.13004	0.889	0.667	0.165319	CYP24A1
5.06263e-06	1.93403	0.944	1	0.185297	ITGAV
5.07084e-06	-0.647425	0.944	1	0.185598	HMGN2
5.21592e-06	-1.55298	0.889	1	0.190908	TCF4
5.29492e-06	-1.7765	0.889	1	0.193799	BCAM
5.38673e-06	0.392411	0.889	0.778	0.19716	AC005256.1
5.46859e-06	-0.440919	0.611	1	0.200156	ECHDC3
5.48337e-06	0.2635	0.889	0.944	0.200697	ZNF93
5.49624e-06	-0.605702	0.889	1	0.201168	TTC28-AS1
5.56386e-06	-0.374038	0.5	0.944	0.203643	AC239799.1
5.80348e-06	-1.17388	0.889	1	0.212413	USP18
5.84933e-06	-0.806921	0.722	0.944	0.214091	LINC01564
6.01476e-06	-0.730649	0.889	1	0.220146	FAM43A
6.11691e-06	1.463	0.889	1	0.223885	PHLDA2
6.27552e-06	-0.935667	0.889	1	0.22969	GNAL
6.5173e-06	-0.603819	0.889	1	0.23854	CBWD2
7.00869e-06	1.2457	0.889	1	0.256525	ST3GAL4
7.00945e-06	0.485221	0.833	0.833	0.256553	GASK1B
7.29312e-06	-1.63686	0.889	1	0.266936	SRGAP3
7.29575e-06	0.220644	0.778	0.444	0.267032	CPNE4
7.29823e-06	-0.671972	0.667	0.944	0.267123	BDNF
7.30386e-06	0.122452	0.722	0.389	0.267329	MILR1
7.31128e-06	-0.725723	0.833	0.944	0.2676	SYCP2
7.58002e-06	0.522865	0.833	0.667	0.277436	FBN2
7.65327e-06	-0.647141	0.722	0.944	0.280117	CCNF
7.67987e-06	-0.763825	0.722	0.889	0.281091	NPM2
7.70983e-06	2.21487	0.889	0.611	0.282188	MATN3
7.76218e-06	-0.840087	0.889	0.944	0.284103	GTF2H2
7.80653e-06	0.85963	0.889	1	0.285727	PORCN
7.82296e-06	0.605179	0.889	0.778	0.286328	DAB2
8.00428e-06	3.93447	0.944	0.778	0.292965	S100A7
8.06084e-06	0.644759	0.889	0.778	0.295035	AL356234.2
8.34695e-06	-1.77888	0.889	1	0.305507	LTB4R
8.77651e-06	-0.793561	0.778	0.889	0.321229	TMEM97
8.8187e-06	-0.453839	0.556	0.889	0.322773	AL591501.1
9.0358e-06	-0.270699	0.111	0.833	0.330719	LINC01224
9.28654e-06	1.01526	0.889	1	0.339896	SLC16A3
9.5125e-06	0.39548	0.667	0.278	0.348167	PNLIPRP3
9.88107e-06	-0.870583	0.556	0.889	0.361657	BIRC5
1.00839e-05	-0.810427	0.778	0.944	0.369079	ZNF711
1.02552e-05	0.256772	0.778	0.556	0.37535	FCRLB
1.02992e-05	-1.32729	0.889	1	0.376959	LTBP4
1.03781e-05	1.03044	0.944	1	0.379847	DSG2
1.05025e-05	1.1771	0.889	0.944	0.384402	ERAP2
1.06007e-05	0.545981	0.889	0.444	0.387997	WNT7A
1.06196e-05	-0.683597	0.722	0.944	0.388688	LINC02256
1.07104e-05	-1.1763	0.889	1	0.39201	DBI
1.07554e-05	-0.218415	0.333	0.833	0.393659	SHISA6
1.09331e-05	-1.62417	0.556	0.889	0.400161	EPPIN
1.09891e-05	-1.15025	0.722	0.944	0.402211	SEMA6A
1.09901e-05	-0.671941	0.833	1	0.40225	FAM102B
1.11714e-05	-0.704653	0.833	1	0.408884	RFC3
1.11899e-05	0.394207	0.833	0.889	0.409561	FBXL16
1.12581e-05	0.24195	0.667	0.278	0.412056	IL6
1.15142e-05	1.04022	0.889	0.889	0.421432	RASSF4
1.15526e-05	0.170423	0.722	0.222	0.422836	AC104653.1
1.15894e-05	-0.510933	0.667	0.889	0.424183	KCNK7
1.16283e-05	-0.865666	0.944	1	0.425606	RBMX
1.21387e-05	0.936943	0.889	0.889	0.444288	FUOM
1.26476e-05	0.15509	0.556	0.111	0.462915	AL161630.1
1.27124e-05	1.34917	0.889	0.889	0.465286	CXCL2
1.27853e-05	-0.596506	0.778	1	0.467954	POU2F3
1.34803e-05	0.872404	0.944	1	0.493392	ATL3
1.35488e-05	2.55898	0.889	1	0.495898	MSMB
1.37519e-05	-0.516832	0.778	0.889	0.503332	SLC16A11
1.39409e-05	-1.07751	0.778	0.944	0.51025	RAB3B
1.43113e-05	-1.02876	0.722	1	0.523807	SERPINB10
1.44876e-05	-0.619039	0.889	1	0.530262	ARHGAP19
1.46822e-05	-0.488772	0.611	0.944	0.537382	LINC01876
1.4717e-05	1.16636	0.889	0.889	0.538656	NR2F1
1.47652e-05	-1.2262	0.889	1	0.54042	GPR155
1.48786e-05	-0.397534	0	0.778	0.544573	MEG3
1.49286e-05	0.452312	0.889	1	0.546402	TFG
1.51311e-05	0.358518	0.778	0.556	0.553813	CD177
1.51667e-05	-0.125357	0.944	1	0.555117	AC093323.1
1.53116e-05	-0.768825	0.5	0.944	0.560419	STARD4-AS1
1.54452e-05	0.627943	0.889	0.778	0.56531	PCDHA12
1.55653e-05	0.327492	0.833	0.778	0.569705	C2CD4A
1.61064e-05	-0.769128	0.889	1	0.589509	ZSCAN31
1.62106e-05	0.217182	0.667	0	0.593322	AL355607.2
1.62772e-05	0.27194	0.889	0.444	0.595761	ZNF503-AS1
1.62917e-05	0.586709	0.889	0.889	0.596293	KCNC3
1.75551e-05	0.196576	0.778	0.5	0.642534	PPP1R16B
1.78247e-05	-0.93643	0.889	1	0.652403	RNF43
1.84953e-05	1.42372	0.944	1	0.676945	TGFBR2
1.85145e-05	-0.711077	0.889	1	0.67765	ZNF681
1.89259e-05	-1.36048	0.833	1	0.692708	KLF3-AS1
1.898e-05	0.0906342	0.944	1	0.694688	FKBP5
1.91544e-05	-0.631785	0.889	0.944	0.701071	DEF6
1.9202e-05	-1.98763	0.889	1	0.702812	PTPRZ1
1.93524e-05	0.172723	0.722	0.389	0.708318	GFI1
1.94204e-05	-0.830775	0.833	1	0.710806	CIT
1.94549e-05	1.46973	0.944	1	0.712069	TRIM16
1.9613e-05	0.132001	0.722	0.333	0.717854	ADAMTS7
1.96694e-05	-0.215604	0.944	1	0.719919	RBBP4
1.98149e-05	-0.758477	0.889	1	0.725245	EMP2
1.98711e-05	0.355226	0.889	0.556	0.727303	TMEM273
2.00184e-05	0.414782	0.722	0.389	0.732694	AC022101.1
2.01544e-05	0.99274	0.889	1	0.737673	PYGB
2.01592e-05	2.58417	0.889	0.944	0.737847	SCGB1A1
2.02723e-05	-0.561371	0.611	1	0.741986	GJC1
2.05808e-05	-0.621194	0.889	1	0.753278	AC092329.4
2.0812e-05	-1.33717	0.889	1	0.761738	UNC5B-AS1
2.09836e-05	-0.281375	0.389	0.833	0.768021	PRKAG2-AS1
2.10096e-05	-0.797331	0.722	0.944	0.768971	UGT1A6
2.10127e-05	2.39298	1	1	0.769084	KRT17
2.10473e-05	-1.24039	0.889	1	0.770351	IGSF9
2.13368e-05	0.79332	0.889	1	0.780949	SEC14L2
2.13867e-05	-0.803549	0.889	1	0.782773	DDB2
2.14715e-05	-0.497755	0.889	1	0.785877	ALDH6A1
2.16715e-05	1.05164	0.889	0.889	0.793197	SYNPO
2.21362e-05	-0.672396	0.889	1	0.810208	RPARP-AS1
2.2246e-05	-0.490015	0.944	1	0.814226	HMGB1
2.26169e-05	-0.874797	0.833	1	0.827803	JPH1
2.26558e-05	-0.701029	0.889	1	0.829227	NIPBL-DT
2.2825e-05	-0.570198	0.889	1	0.835419	R3HDM2
2.29248e-05	2.13659	0.889	0.889	0.83907	APOE
2.31311e-05	-0.787905	0.611	0.944	0.846623	SOX5
2.32497e-05	-0.466109	0.944	1	0.850964	ATAD2
2.34284e-05	-1.65391	0.889	1	0.857503	KRT15
2.34892e-05	0.094038	0.944	1	0.859727	PCBP2
2.41285e-05	-0.813366	0.667	0.944	0.883128	DUSP2
2.44725e-05	0.517202	0.889	1	0.895717	RRP7A
2.47147e-05	1.23896	0.889	1	0.904581	DUSP6
2.53056e-05	-0.527248	0.889	1	0.92621	TBL1X
2.53818e-05	-0.660189	0.889	1	0.928999	GALM
2.57917e-05	0.361969	0.833	0.778	0.944002	MSRB3
2.6349e-05	0.199252	0.556	0.056	0.964399	PXDNL
2.65043e-05	1.5358	0.944	1	0.970082	NOMO1
2.65334e-05	-0.520408	0.889	1	0.971147	SH3YL1
2.69113e-05	-0.508779	0.333	0.833	0.984979	PHYHIP
2.69481e-05	-0.901275	0.889	0.944	0.986328	RNASEH2B
2.71841e-05	1.04923	1	1	0.994964	CAST
2.72214e-05	-0.45941	0.722	1	0.996329	DHRS13
2.7299e-05	0.662241	0.889	0.722	0.999172	UNC13D
2.73938e-05	-0.942172	0.833	1	1	PPARGC1B
2.76842e-05	0.62846	0.889	0.667	1	P2RY6
2.78224e-05	1.93819	0.944	1	1	AL161431.1
2.80974e-05	-0.963366	0.889	1	1	PCLAF
2.82495e-05	0.335719	0.778	0.611	1	PLCL2
2.83922e-05	0.237481	0.667	0.167	1	DIRAS1
2.84576e-05	-0.666034	0.833	1	1	PRIM1
2.8773e-05	1.11254	0.889	1	1	QSOX1
2.88428e-05	-0.764681	0.167	1	1	IGF2
2.93577e-05	0.524445	0.889	1	1	RIPOR1
3.07938e-05	0.477475	0.889	0.889	1	SH3PXD2A-AS1
3.08235e-05	-0.842811	0.889	1	1	FGFR2
3.12492e-05	0.904676	0.889	1	1	CHPF
3.18411e-05	-0.637158	0.833	0.944	1	ZNF724
3.20086e-05	1.1832	1	1	1	PYGL
3.22569e-05	0.89297	0.889	1	1	SLC2A1
3.27464e-05	0.352007	0.556	0.111	1	MRGPRX3
3.29053e-05	-0.449795	0.889	1	1	TRIM4
3.29728e-05	-0.763709	0.833	1	1	ZNF726
3.30235e-05	0.367823	0.778	0.722	1	RASGEF1A
3.31871e-05	-1.33022	0.889	1	1	SERPINF1
3.34167e-05	-0.601136	0.889	1	1	C1orf131
3.35871e-05	0.658878	0.889	0.944	1	TENT5B
3.35988e-05	0.624167	0.833	0.889	1	THBD
3.40309e-05	-0.927437	0.833	1	1	FIGNL1
3.40692e-05	-0.755835	0.889	1	1	ING5
3.41588e-05	0.228887	0.778	0.444	1	ACTBL2
3.53782e-05	1.36494	0.833	0.833	1	MYL9
3.55332e-05	0.316857	0.5	0.056	1	POPDC3
3.6811e-05	0.678248	0.889	0.944	1	KIF26B
3.78838e-05	0.458928	0.889	1	1	KCTD10
3.79646e-05	-0.542815	0.889	0.944	1	AC074032.1
3.84758e-05	-0.478441	0.889	1	1	AC124283.1
3.86665e-05	-0.559118	0.778	1	1	MCM6
3.89582e-05	1.21908	0.889	1	1	CD151
3.92901e-05	-0.354895	0	0.778	1	NTF3
3.99515e-05	-0.9179	0.889	0.944	1	KIF11
4.03886e-05	-0.376696	0.556	0.889	1	SCN1A-AS1
4.18336e-05	-0.395711	0.889	1	1	INIP
4.27873e-05	-0.709639	0.889	1	1	EIF3L
4.30049e-05	-0.99757	0.889	1	1	AC097376.3
4.32265e-05	0.278363	0.556	0.167	1	C5orf46
4.33158e-05	-0.712457	0.889	1	1	CWF19L2
4.36547e-05	0.398482	0.833	0.889	1	DOCK3
4.36823e-05	-0.375145	0.5	0.889	1	LINC00691
4.37742e-05	-0.765203	0.833	0.944	1	RAD51AP1
4.43613e-05	-0.73872	0.889	1	1	DPYSL2
4.51368e-05	0.818294	0.889	1	1	ELP5
4.54746e-05	2.39235	0.944	1	1	BPIFB1
4.5568e-05	-0.837386	0.889	1	1	HSPA2
4.60772e-05	-1.0509	0.889	1	1	WNT2B
4.62719e-05	1.11388	0.944	1	1	MYO1B
4.64949e-05	-0.637247	0.778	0.944	1	RBL1
4.72464e-05	-0.133753	0.944	1	1	NCAPD2
4.79465e-05	-0.722313	0.889	1	1	EPB41L4A-AS1
4.8105e-05	0.390594	0.667	0.111	1	KRT75
4.85643e-05	1.84144	0.889	1	1	CP
4.87353e-05	0.230846	0.778	0.556	1	CARD11
4.89188e-05	-0.526714	0.889	0.944	1	FBXO27
4.92276e-05	1.33599	0.944	1	1	NDST1
5.07998e-05	-1.16628	0.833	1	1	DLEU2
5.097e-05	-0.758842	0.556	1	1	PINLYP
5.112e-05	-0.632612	0.778	0.944	1	ZBTB16
5.1496e-05	-0.953718	0.889	1	1	HSD17B11
5.15285e-05	-1.65884	0.889	1	1	BCL11A
5.37282e-05	-0.531369	0.667	0.889	1	NOTCH4
5.48549e-05	-0.335652	0.333	0.778	1	LDHC
5.49066e-05	0.986017	0.833	0.889	1	LRRN1
5.523e-05	-0.765162	0.889	1	1	GPM6B
5.53568e-05	0.659745	0.889	0.889	1	NR2F1-AS1
5.5372e-05	-0.894877	0.833	1	1	PCP4L1
5.5538e-05	-1.5797	0.889	1	1	SERPINB11
5.59625e-05	1.08803	0.889	1	1	FASN
5.65465e-05	-0.727344	0.833	1	1	ATP7B
5.66864e-05	-0.465984	0.778	1	1	NDUFA6-DT
5.70992e-05	-0.262486	0.611	0.889	1	RTN4RL1
5.77497e-05	0.543611	0.833	0.722	1	RPRM
5.78837e-05	-0.417607	0.944	1	1	EML4
5.86288e-05	-0.595678	0.889	1	1	ING4
5.86898e-05	0.149513	0.556	0.333	1	NEFH
5.87512e-05	-1.0122	0.778	1	1	ACOT11
5.94774e-05	-0.306662	0.944	1	1	MED28
6.05069e-05	1.19564	1	1	1	CCZ1
6.11574e-05	-2.1382	0.889	1	1	TFF3
6.15282e-05	1.56705	0.944	1	1	RRAS
6.15554e-05	-2.12198	0.833	1	1	H19
6.16737e-05	-0.498974	0.833	1	1	ZNF436-AS1
6.2189e-05	0.725042	0.778	0.833	1	SLC2A6
6.22563e-05	-0.543486	0.889	1	1	BCL9
6.24976e-05	-0.491676	0.889	1	1	GTPBP10
6.41312e-05	0.609819	0.889	0.833	1	ANKRD1
6.43271e-05	-1.32761	0.889	1	1	ZG16B
6.52994e-05	-1.36124	0.833	1	1	CALML3
6.59098e-05	-0.409116	0.833	1	1	ACADS
6.66794e-05	-0.976208	0.833	1	1	FMO3
6.72705e-05	-1.06927	0.611	0.944	1	HMGCS2
6.74042e-05	-0.732127	0.833	1	1	FMO4
6.78566e-05	0.62643	0.833	0.778	1	SLC39A2
6.79133e-05	-0.996564	0.889	0.944	1	SLC7A8
6.87121e-05	-0.928303	0.833	1	1	TMEM98
6.91009e-05	1.43812	0.889	1	1	CYSRT1
6.95303e-05	-0.289937	0.944	1	1	KREMEN1
7.10975e-05	0.564325	0.722	0.667	1	ANGPTL4
7.20689e-05	0.990964	0.889	1	1	MELTF
7.3174e-05	0.6043	0.889	1	1	YKT6
7.39394e-05	0.824651	0.889	0.944	1	ADGRF4
7.66584e-05	0.382835	0.833	0.944	1	PRELID2
7.67049e-05	-0.596065	0.889	1	1	PAXIP1-AS1
7.67343e-05	-0.336427	0.222	0.833	1	LINC01550
7.67987e-05	0.297799	0.5	0.389	1	LINC00482
7.69552e-05	0.196243	0.556	0.333	1	AP005205.2
7.69616e-05	-0.228069	0.111	0.778	1	RERGL
7.70434e-05	-0.59096	0.889	1	1	ZNF253
7.87591e-05	-0.865689	0.889	1	1	RPS6KA5
7.87753e-05	-0.47019	0.5	0.889	1	PCDH20
7.87828e-05	0.924205	0.889	1	1	VCL
7.94156e-05	0.397179	0.889	0.667	1	KCNN4
7.96684e-05	-1.09306	0.889	1	1	LINC02762
8.07794e-05	0.779241	0.889	1	1	ARHGEF10L
8.11211e-05	0.738391	0.889	0.944	1	LINC00960
8.15164e-05	2.1544	0.944	1	1	SLURP2
8.17195e-05	-0.803008	0.889	1	1	THOC1
8.24193e-05	-0.154239	0.944	1	1	PRPF38A
8.29905e-05	0.925556	0.889	1	1	MYO1C
8.48414e-05	-1.05643	0.889	1	1	HIST1H4C
8.53293e-05	-0.296934	0.222	0.722	1	KRT77
8.59574e-05	1.58177	0.889	0.833	1	KLK8
8.60799e-05	0.622184	0.833	0.889	1	CYP27C1
8.7207e-05	0.0432618	0.944	1	1	SNHG5
8.73585e-05	0.39155	0.833	0.611	1	EPGN
8.73756e-05	-1.12998	0.889	1	1	OBSCN
8.74663e-05	0.357246	0.778	0.667	1	MEIS3
8.90885e-05	-0.427498	0.444	0.667	1	SPINK4
8.93005e-05	-1.24112	0.889	1	1	BRCA1
8.99475e-05	0.212854	0.611	0.667	1	SFMBT2
9.11398e-05	-0.45302	0.778	0.944	1	PLEKHO1
9.11542e-05	-0.619316	0.889	1	1	EXOSC2
9.16633e-05	0.817699	0.889	1	1	TMC6
9.16751e-05	0.27479	0.611	0.389	1	LINC02593
9.18797e-05	0.62994	0.889	0.667	1	FAM155A
9.21456e-05	-0.175795	1	1	1	HP1BP3
9.28076e-05	0.703053	0.889	1	1	RSU1
9.31777e-05	-0.951522	0.889	0.944	1	FCGBP
9.39427e-05	-1.32765	0.889	1	1	COLCA1
9.41769e-05	-0.28462	0.889	1	1	AC005921.2
9.65422e-05	-0.665993	0.944	1	1	NASP
9.68051e-05	2.08022	0.889	1	1	VIM
9.71997e-05	1.46507	0.889	1	1	GABRP
9.83795e-05	0.312663	0.722	0.5	1	AC004870.2
9.83842e-05	0.400547	0.778	0.722	1	MYO3B
9.88944e-05	1.28225	0.889	1	1	CXCL3
9.90277e-05	2.66135	0.944	1	1	S100A2
9.91979e-05	0.316985	0.889	0.889	1	CARD9
9.98095e-05	0.326468	0.833	0.778	1	B3GNT4
0.000100169	-0.973953	0.889	0.944	1	GLI3
0.000101508	0.799477	0.889	0.944	1	CELF2
0.000102332	0.968215	0.944	1	1	CYB5R1
0.000103473	-0.520203	0.778	0.944	1	STMN3
0.000103581	-0.639691	0.833	0.944	1	HIST1H1A
0.000104624	-0.524088	0.944	1	1	RNF130
0.000104767	-0.942108	0.889	1	1	FCGRT
0.000105433	0.158042	0.722	0.389	1	MXRA8
0.00010571	0.369198	0.722	0.333	1	AP001783.1
0.00010572	-0.387768	0.444	0.889	1	AC005082.1
0.000105946	-0.907189	0.889	1	1	RAB30-DT
0.000106025	1.14819	0.889	0.944	1	FXYD5
0.000106665	1.10183	0.889	1	1	BCAT1
0.000107427	-1.28189	0.889	1	1	PTMS
0.000108845	-0.475434	0.611	0.889	1	PSRC1
0.00010922	-0.593	0.778	0.944	1	LMNB1
0.000109865	-0.292826	0.5	0.889	1	CDC25A
0.00010998	-1.08441	0.833	0.944	1	PKIB
0.000111463	-0.540032	0.889	1	1	BCL7A
0.000113499	-0.414259	0.889	1	1	ALG6
0.000114577	-0.647394	0.889	1	1	RSBN1L
0.000115393	0.224148	0.611	0.389	1	SMOC1
0.000115413	-0.62258	0.778	1	1	MCM3AP-AS1
0.000115484	-0.29775	0.5	0.889	1	PRTFDC1
0.000115627	-0.614145	0.611	0.889	1	AC124798.1
0.000116818	-0.570245	0.833	1	1	EDARADD
0.000118113	-0.529149	0.833	1	1	AL157938.3
0.000118979	0.95201	1	1	1	RAB10
0.000119253	-0.427884	0.889	1	1	KAT8
0.000119789	0.518101	0.778	0.778	1	ITGA5
0.000119884	0.522979	0.833	0.778	1	ADGRE2
0.000120099	0.209706	0.833	0.778	1	SNPH
0.000120673	-0.391511	0.5	0.833	1	CU638689.5
0.000120826	-1.16796	0.889	1	1	AKR7A2
0.000121921	0.635884	0.889	0.889	1	HAPLN3
0.000122732	-0.434487	0.611	0.889	1	AL391097.1
0.00012317	-0.534806	0.667	0.833	1	AKAP7
0.000123579	-1.17525	0.889	1	1	RASSF6
0.000123946	0.189743	0.722	0.278	1	LINC00668
0.000126145	0.520991	0.889	1	1	SHB
0.000126412	0.530537	0.778	0.778	1	CDRT1
0.000127025	0.152104	0.778	0.667	1	CLDN11
0.00012844	-1.09169	0.889	1	1	MDM4
0.000129625	1.0979	0.889	0.944	1	FBLIM1
0.000131133	0.754047	0.944	1	1	CEBPB
0.00013134	-0.473155	0.889	1	1	USP3
0.000132765	-0.54343	0.778	0.944	1	FANCB
0.00013282	-1.75545	0.889	1	1	GSTA1
0.000132923	0.992482	0.944	1	1	CDKN2A
0.000133724	-0.538433	0.889	1	1	LIAS
0.000134412	0.115927	0.667	0.278	1	EPHA10
0.000134675	0.256006	0.667	0.889	1	PCDHB16
0.000134952	0.308587	0.833	0.833	1	GPR37
0.000135074	-0.412384	0.944	1	1	HEY1
0.000136622	-0.924981	0.833	1	1	VANGL2
0.000136819	2.03384	1	1	1	PHLDA1
0.000137783	0.968721	0.889	1	1	MMP14
0.000138495	1.0682	0.889	1	1	ADGRL2
0.000138623	-0.223262	0.167	0.778	1	AC009063.2
0.000139985	0.642995	0.889	1	1	TMEM184B
0.000140799	-1.4773	0.889	1	1	ALDH1L1
0.000141217	0.774052	0.833	0.944	1	SLC39A14
0.000142083	-0.352691	0.944	1	1	SOX2
0.000142563	0.323251	0.944	1	1	ZNF680
0.000142748	-0.160419	0.167	0.889	1	ADAD2
0.000144068	0.484608	0.889	1	1	SCAF1
0.000149525	-0.653496	0.889	1	1	PPP1R13B
0.000152421	-0.279669	0.5	0.889	1	LUZP2
0.00015299	-0.71745	0.889	1	1	UPF3A
0.00015358	-0.275649	0.944	1	1	TRIM24
0.000153722	0.740741	0.889	0.944	1	GNG4
0.000154423	-0.421538	0.889	1	1	ZNF830
0.000154559	-0.158557	0.111	0.778	1	AC079949.6
0.000154937	-0.950022	0.833	1	1	ZNF66
0.000155056	-0.486095	0.889	1	1	RRP8
0.000155681	0.568012	0.889	0.944	1	RAB11FIP5
0.000160168	0.835024	0.889	0.889	1	PGBD5
0.000160187	-0.690399	0.833	0.889	1	PAX7
0.000160561	0.732445	0.889	1	1	ICA1
0.000161646	0.539375	0.889	1	1	SLC39A8
0.00016367	0.525683	0.889	1	1	DEF8
0.000163759	-0.247211	0.444	0.667	1	ACOT1
0.000164094	-0.277189	0.944	1	1	STAG1
0.000164482	-0.627543	0.833	0.944	1	MFHAS1
0.000164623	-0.575055	0.889	1	1	C12orf65
0.000165135	0.744751	0.889	0.556	1	BICC1
0.000165715	-0.893014	0.889	1	1	NSUN6
0.000166823	0.120898	0.611	0.333	1	ADRA1B
0.000168808	-0.285534	0.944	1	1	ZBTB44
0.000169432	1.41731	0.889	0.833	1	LINC02303
0.000169805	0.260677	0.778	0.611	1	NHLH2
0.000172595	-0.473161	0.722	0.944	1	AL132780.2
0.000173834	-0.836886	0.778	0.944	1	CYP4F12
0.000174175	-0.526187	0.889	1	1	USP1
0.000174423	-0.447157	0.889	1	1	TIMM17A
0.000174675	-0.828285	0.889	0.944	1	TRIM59
0.000175353	-0.36673	0.5	0.944	1	GPC2
0.000177376	-0.434505	0.889	1	1	PDIK1L
0.000178024	-0.742651	0.889	1	1	SNHG19
0.000178357	-0.524121	0.833	0.944	1	CNTN1
0.000179077	0.261033	0.889	0.833	1	CBARP
0.000180788	0.767135	0.944	1	1	FLII
0.000180809	-0.630482	0.889	1	1	ERO1B
0.000187346	-0.424226	0.889	1	1	FAM200A
0.000187821	-0.608974	0.667	0.889	1	NDC80
0.000189011	0.187748	0.833	0.667	1	AL034417.2
0.000191004	1.61829	0.944	1	1	ME1
0.000191336	-0.522049	0.5	0.944	1	TMEM213
0.000191594	-0.524706	0.889	1	1	ANKRD49
0.000192179	0.687791	0.889	1	1	MAP7D1
0.000193432	-0.941781	0.889	1	1	MMS22L
0.000197099	-0.460071	0.889	0.889	1	PRDM11
0.000197844	-0.386986	0.611	0.833	1	CSRNP3
0.000198583	1.04056	1	1	1	EIF4G1
0.00019887	0.115261	0.667	0.278	1	TDRD9
0.000200226	0.701225	0.889	0.944	1	UCA1
0.000203305	-0.871022	0.889	1	1	LIG1
0.000203702	-0.579494	0.889	1	1	TMEM18
0.000204806	-1.06001	0.889	1	1	PLCE1
0.000211378	1.10505	0.889	1	1	SPTSSB
0.000211695	0.826543	0.889	0.944	1	LIMCH1
0.000213513	-0.712895	0.889	1	1	RAPGEFL1
0.000213835	1.02632	0.944	1	1	HIF1A
0.000215399	0.721519	0.889	1	1	TNFRSF1A
0.000217813	0.0946015	0.667	0	1	C5orf58
0.000219403	-0.0598528	0.944	1	1	IGFBP5
0.000220423	0.0928483	0.944	1	1	ZNF576
0.000221913	-0.685582	0.778	1	1	ARL10
0.00022351	0.523349	0.778	0.778	1	AC068491.3
0.000223724	0.339362	0.778	0.556	1	AC046129.1
0.000224858	-0.677333	0.889	1	1	ZNF254
0.000225588	-0.289749	0.889	1	1	CNOT7
0.000225701	-0.827229	0.944	1	1	TUT4
0.000227949	0.495861	0.611	0.111	1	C1QTNF1
0.000229957	-0.482404	0.833	0.944	1	AL390198.1
0.000230059	0.262049	0.944	1	1	LCORL
0.000230561	0.233757	0.667	0.333	1	AC079163.2
0.00023176	1.00967	0.889	1	1	BHLHE40
0.000232801	2.34471	0.944	0.833	1	CPA4
0.000233731	0.829169	0.889	1	1	TMEM265
0.000235487	-0.288296	0.611	0.944	1	LGALS4
0.000235712	-0.751476	0.889	1	1	FOXP2
0.000243654	-0.753361	0.889	1	1	YEATS4
0.000245399	0.801357	0.889	1	1	TSTA3
0.000247345	-0.535063	0.889	1	1	ELP4
0.000249334	-0.236932	0.611	0.833	1	AC245100.6
0.000249472	-0.411633	0.944	1	1	TSC22D1
0.000249872	-0.605299	0.833	1	1	NOS1AP
0.000251369	0.606779	0.889	1	1	SH3GLB2
0.000252934	0.13959	0.611	0.278	1	KLHL30
0.00025326	-0.119405	1	1	1	HNRNPA3
0.000255235	-0.635653	0.889	1	1	DANCR
0.000255461	2.33535	0.889	0.889	1	BPIFA1
0.000257551	-0.196147	0.056	0.722	1	AC079062.1
0.000258621	0.335502	0.556	0.333	1	HSPB3
0.000258951	0.987765	0.889	0.944	1	APOD
0.00026391	0.430279	0.444	0.167	1	CSF2RB
0.000264379	0.364074	0.889	0.889	1	AC027307.2
0.000264686	-0.781892	0.889	1	1	MRTFB
0.000264736	1.10319	0.944	0.889	1	BCAR3
0.000266712	0.757255	0.889	1	1	ITPRIPL2
0.00026754	0.196729	0.556	0.111	1	TRABD2B
0.000268381	-0.253761	0.056	0.778	1	PCDH17
0.000268682	-0.671686	0.889	1	1	COQ8A
0.000268863	-0.678592	0.889	1	1	ZNF738
0.000269876	0.527595	0.889	1	1	ARHGDIA
0.000271637	1.02086	0.889	0.778	1	MMP13
0.00027252	-0.52005	0.889	0.944	1	WDHD1
0.000273168	0.825722	0.889	1	1	MAB21L4
0.000273651	-0.526758	0.889	1	1	NAB2
0.000274265	-0.660167	0.889	0.944	1	C1QTNF12
0.000275412	-0.318081	0.111	0.667	1	HIST1H3B
0.000275565	0.540516	0.833	0.889	1	ZBED2
0.000276377	1.64266	1	1	1	SLC12A2
0.000276565	1.6713	0.944	1	1	AC073332.1
0.00027745	-0.692579	0.778	0.944	1	POLE
0.000277656	-0.713074	0.889	1	1	NNT-AS1
0.000277772	-0.804984	0.889	1	1	CLK4
0.000278711	-0.675396	0.667	0.833	1	BLM
0.000279023	-0.527945	0.778	0.889	1	ZNF620
0.00028085	1.36797	0.944	1	1	F3
0.000284218	0.635703	0.889	1	1	FTSJ1
0.000284977	0.336674	0.833	0.833	1	SLC52A3
0.000288833	0.472536	0.889	0.889	1	SLC27A4
0.000294928	-0.6228	0.889	1	1	APPL2
0.000296467	-0.750866	0.889	1	1	SNHG1
0.000301139	1.82791	1	1	1	HOMER3
0.000302056	-0.574215	0.889	1	1	EXOSC8
0.000302579	-1.19811	0.5	0.944	1	WFDC6
0.000302879	0.191562	0.889	0.833	1	NANOS3
0.00030348	-0.61038	0.889	1	1	IGF2BP3
0.000306176	-0.366792	0.944	1	1	TRIM13
0.000307729	-0.605915	0.833	1	1	POLA1
0.000308698	-0.644512	0.889	1	1	CCZ1B
0.00030915	-0.463527	0.889	1	1	MINK1
0.000309717	0.681887	0.889	1	1	PREP
0.000310595	-0.510941	0.889	1	1	CIRBP
0.000311609	-1.06909	0.889	1	1	ZNF141
0.000311981	0.673416	0.889	0.944	1	SLC52A2
0.000316104	-0.4582	0.833	1	1	TIPIN
0.000317048	0.144929	0.611	0.333	1	AC090164.2
0.000317626	0.271341	0.889	0.833	1	AC026748.3
0.000318083	0.337401	0.889	0.778	1	AC018816.1
0.000318107	-0.490612	0.889	1	1	CNNM3
0.000318549	-0.664531	0.889	1	1	ZC3H8
0.000322688	-0.304694	0.778	1	1	AC002310.1
0.000324418	-0.482472	0.722	1	1	GDF11
0.000324907	-0.498024	0.889	1	1	NAA60
0.000325099	0.887154	0.889	0.944	1	ANPEP
0.000325557	0.464448	0.889	1	1	SHC2
0.000325592	-0.442915	0.389	0.889	1	LRP4
0.000325914	-0.582652	0.889	0.944	1	NCAPG2
0.000327513	-0.596816	0.889	1	1	TRMT10B
0.000328731	0.139883	0.556	0.222	1	ONECUT3
0.000331108	0.545047	0.889	0.889	1	C9orf40
0.000332658	-0.211115	0.278	0.722	1	EPHA7
0.000333005	1.00143	0.889	1	1	SERPINB1
0.000337894	0.254828	0.722	0.667	1	ZFP42
0.000339897	2.11865	0.944	1	1	PI3
0.000340326	-0.249291	0.222	0.778	1	WNT10B
0.00034049	1.2383	0.889	1	1	DCBLD2
0.000340804	-0.696422	0.889	1	1	ACADSB
0.00034219	-0.418465	0.889	1	1	CBX1
0.000349241	-0.673457	0.889	1	1	UBL7-AS1
0.000350691	-0.97932	0.889	1	1	TMEM161B-AS1
0.00036012	-0.645029	0.778	0.944	1	FANCD2
0.000361965	0.960978	0.889	1	1	DOC2B
0.000366285	-0.775607	0.889	1	1	CHD6
0.000367562	-0.320088	0.889	1	1	LIN7C
0.000367943	-1.01072	0.611	0.944	1	C14orf132
0.000369985	-0.297221	0.889	0.944	1	REXO4
0.000372635	-0.534813	0.611	0.944	1	C2CD4B
0.000377887	0.877818	0.833	0.5	1	ALOX15B
0.000380285	-0.710037	0.778	0.944	1	AC009061.2
0.000383129	-0.943095	0.889	1	1	GAS5
0.000386176	1.43001	0.889	1	1	C3
0.000386311	0.242805	1	1	1	ETS2
0.000387911	-0.193007	0.333	0.889	1	ITPK1-AS1
0.000387973	-0.399115	0.889	1	1	CWF19L1
0.000390296	0.201835	0.667	0.444	1	TMEM74B
0.00039101	-0.481583	0.889	1	1	PDCD7
0.000394394	-0.744819	0.889	1	1	NOP53
0.000397499	-0.609181	0.944	1	1	BTG1
0.000398056	-0.25559	0.389	0.778	1	DSCC1
0.000398468	-0.674061	0.778	0.889	1	FAAH
0.000400032	-0.583318	0.889	1	1	PIH1D1
0.000401529	-0.512705	0.889	1	1	LETMD1
0.000402456	-0.0921241	0.944	1	1	BRD8
0.000402469	-0.213898	0.556	0.833	1	AC024560.1
0.000403675	-1.07021	0.889	1	1	ALG1L
0.000404136	-0.411357	0.889	1	1	SUV39H2
0.000404278	0.847828	0.944	1	1	PTPN11
0.000404533	0.342237	0.833	0.833	1	AC022784.1
0.000405774	-0.424947	0.944	1	1	POLR1D
0.000408405	-0.400392	0.889	1	1	MITD1
0.000410378	0.108113	0.833	0.667	1	AC020661.1
0.000411743	-0.871254	0.722	0.944	1	RASSF8-AS1
0.000414126	-0.451417	0.889	1	1	ARRDC1-AS1
0.000418459	0.673292	0.889	0.833	1	EML2-AS1
0.000420652	-0.48257	0.889	1	1	RDH5
0.000422906	0.799788	0.889	0.944	1	TGFBR3L
0.000426147	-0.678056	0.722	1	1	CYP3A5
0.000429858	-0.767797	0.889	1	1	TRIM7
0.000433142	-0.526975	0.833	0.944	1	KRBA2
0.000435099	1.11417	0.889	1	1	NTN4
0.000440287	-0.488494	0.722	0.944	1	LINC01948
0.000441361	1.12905	0.889	0.889	1	FSTL3
0.000441364	-0.526034	0.833	0.944	1	LINC00461
0.00044632	-1.03501	0.889	1	1	CEP152
0.000447056	-0.542212	0.889	1	1	TMEM216
0.000450068	0.605005	0.889	1	1	FAM214B
0.000451508	-0.291207	0.833	0.889	1	GPT
0.000452291	-0.316155	0.667	0.944	1	AL161457.2
0.000455654	-0.425979	0.722	0.944	1	ARL9
0.000457267	0.236711	0.944	1	1	AC008124.1
0.000460018	0.424347	0.889	0.944	1	TMEM128
0.000460596	-0.417631	0.778	1	1	SEPTIN1
0.000461638	-1.07359	0.889	0.944	1	NPW
0.000464552	-0.477353	0.556	0.944	1	GLI2
0.000465788	0.532544	0.889	0.944	1	AC007009.1
0.000472046	0.49617	0.889	0.778	1	EMILIN2
0.000477765	-0.428524	0.722	0.889	1	PRR11
0.000481864	-0.206088	0.333	0.722	1	HIF3A
0.00048272	-0.401117	0.778	0.944	1	FAM117A
0.000484312	-0.443876	0.889	0.944	1	NEMP2
0.000486856	-0.490448	0.889	1	1	VMAC
0.000487645	0.72313	0.944	1	1	TRAM1
0.000487787	0.514229	0.889	1	1	CCNYL1
0.000487961	2.14874	0.944	1	1	S100A9
0.000488625	0.762492	0.889	0.889	1	SLC7A5
0.000493629	0.521099	0.889	0.944	1	MMP15
0.000494132	-0.268025	0.667	0.944	1	AL391097.3
0.000499033	-0.465485	0.722	0.944	1	PLEKHG4
0.000506934	0.726066	0.889	1	1	CTSL
0.000507386	-0.53668	0.778	0.889	1	SAMD13
0.000511271	-0.654292	0.889	1	1	IFI16
0.000512329	-0.287533	0.556	0.833	1	GLS2
0.000513864	-0.699368	0.889	0.889	1	SCN9A
0.000514102	0.488339	0.889	1	1	PDGFC
0.000514423	-0.963414	0.889	1	1	CAPN9
0.000516749	-0.391858	0.611	0.889	1	AC010615.2
0.00051691	0.825299	0.889	1	1	LINC01503
0.00051883	-0.484998	0.778	1	1	GLIPR1L2
0.000519773	-0.693753	0.833	0.944	1	SDK1
0.000520787	-0.925938	0.889	0.944	1	TTF2
0.000524611	-0.675545	0.833	0.944	1	LINC00685
0.000525001	-0.869947	0.889	1	1	PIK3R1
0.00053163	-0.435007	0.889	1	1	HIRIP3
0.000533749	1.03495	0.889	0.889	1	CAVIN3
0.000533813	0.553934	0.889	1	1	MAPKAPK3
0.000534231	1.14679	0.889	1	1	PROM2
0.000535548	0.605019	0.889	0.944	1	TAP2
0.000536269	-1.31564	0.944	1	1	MIR205HG
0.000537761	0.198355	0.778	0.611	1	CAGE1
0.000538834	-0.724498	0.889	1	1	CCNB1IP1
0.000543246	-0.642865	0.889	1	1	ZFP14
0.000544657	0.610653	0.944	1	1	DBF4
0.000545165	-0.594371	0.889	1	1	TIGD1
0.000547975	0.432803	0.833	0.556	1	ZNF469
0.000548989	-0.689144	0.889	1	1	C1orf21
0.000551486	-0.699811	0.889	1	1	ZNF397
0.000555569	0.257234	0.611	0.611	1	AC010198.2
0.000562496	1.3587	0.889	0.889	1	MSN
0.000562924	-0.272893	0.556	0.889	1	DCLK1
0.000563912	-0.398994	1	1	1	NFE2L2
0.000565497	-0.584357	0.889	1	1	LAMTOR5-AS1
0.000565795	-0.37788	0.722	1	1	AC244033.2
0.000568697	-0.256669	0.833	1	1	AURKC
0.000569489	-0.77929	0.889	1	1	PWWP3A
0.000569715	-0.609936	0.889	1	1	RMND1
0.000569833	0.141517	0.722	0.778	1	TMC8
0.000571287	-0.478302	0.889	1	1	FRA10AC1
0.000572386	-0.376213	0.889	1	1	ZNF585A
0.000574262	0.286682	0.5	0.444	1	HTR7
0.000574424	0.636386	0.889	0.833	1	RNF128
0.000575271	0.98807	0.944	1	1	CLIC4
0.000576758	-0.805445	0.778	0.944	1	LINC01515
0.000577078	2.23343	0.889	0.889	1	FEZ1
0.000585501	-0.426078	0.833	1	1	STIM2-AS1
0.000587049	0.0753999	0.944	1	1	OSBPL1A
0.000587708	1.35361	0.889	1	1	CXCL6
0.000590688	-0.518574	0.889	1	1	ARL14EP
0.000591885	-0.696013	0.889	1	1	MCM7
0.000592496	-0.40518	0.889	1	1	ZNF766
0.000592757	-0.532505	0.889	1	1	ICK
0.000593166	-0.812514	0.889	1	1	BTG2
0.000594239	0.234266	0.778	0.778	1	GATA3
0.000595402	-0.834332	0.833	0.944	1	TMEM9B-AS1
0.000600326	0.699515	0.889	1	1	KIF1C
0.000608692	-0.805452	0.833	0.944	1	ANKH
0.000614712	1.13296	0.944	1	1	CHST11
0.000616772	-0.569819	0.889	1	1	NSL1
0.00062149	0.206225	0.722	0.5	1	CT69
0.000623536	-0.808716	0.778	0.944	1	FRMD4A
0.00062738	0.320985	0.833	0.778	1	UBE2L5
0.000630308	-0.553376	0.889	1	1	TP53I11
0.00063312	-0.305037	0.889	1	1	THAP5
0.00063393	-0.560284	0.889	1	1	HIST1H1E
0.000636989	-0.783038	0.889	1	1	PLA2G4B
0.000639348	-0.214181	0.556	0.889	1	AC023509.2
0.000639682	-0.538834	0.889	1	1	TIMM21
0.000644143	0.63514	0.889	0.833	1	EPHX4
0.000646836	-0.466196	0.889	1	1	EIF3J-DT
0.000647746	-1.44087	0.889	1	1	SCGB2A1
0.000649115	-0.647375	0.722	0.944	1	FAM189A2
0.000649804	0.463085	0.778	0.778	1	UGT2B7
0.000652431	-0.592859	0.889	1	1	PDPR
0.00065274	-0.611754	0.944	1	1	RPS21
0.000654046	0.223889	0.611	0.444	1	AC006058.1
0.00065514	-0.95917	0.889	1	1	LINC01133
0.000659897	-0.381814	0.167	0.833	1	SNX31
0.000663044	0.132557	0.611	0.167	1	SOX18
0.000663049	-0.92397	1	1	1	RPS9
0.000664549	-0.308212	0.944	1	1	HMGB2
0.000667136	0.507833	0.889	1	1	SLC39A7
0.000670416	0.118878	0.722	0.611	1	HGD
0.000671131	-0.303716	0.667	0.944	1	AC245140.2
0.000671495	0.648955	0.889	1	1	SPATA20
0.000672193	-0.981343	0.722	0.833	1	HMMR
0.000679643	-1.04764	0.889	1	1	PIR
0.000680673	-0.229334	0.556	0.778	1	PLCB1
0.000681691	-0.141288	0.389	0.833	1	LINC02301
0.000688469	-0.218067	0.222	0.722	1	LINC02076
0.000691007	-0.69869	1	1	1	MT-ND6
0.000692103	-0.42048	0.889	1	1	WDR70
0.00069333	-0.784888	0.833	1	1	ZNF736
0.000707361	-0.808965	0.889	1	1	ZNF22
0.000710511	-0.412639	0.889	1	1	COX19
0.000711087	0.659071	0.944	1	1	ACTN4
0.000712789	0.116764	0.611	0.389	1	BRSK2
0.000714619	-0.509634	0.889	1	1	NOTCH2NLA
0.000715085	-0.651334	0.833	1	1	NFIX
0.000717294	1.09349	0.944	1	1	HES2
0.00071782	0.207993	0.722	0.389	1	AL844908.1
0.00071894	-0.441782	0.889	1	1	CASC3
0.00072396	0.64644	0.889	1	1	SLC9A8
0.000724859	0.158661	0.722	0.5	1	TMEM236
0.000727389	-0.484578	0.889	1	1	TIFA
0.000728489	-0.364154	0.889	1	1	UTP23
0.000728705	0.237434	0.667	0.667	1	AC099066.2
0.000731117	-0.163788	0.944	1	1	OARD1
0.000739825	0.441639	0.889	1	1	TOR1A
0.000741666	0.651744	0.889	0.833	1	IL34
0.000742894	-0.618129	0.889	1	1	SMYD4
0.000744291	0.128931	0.444	0.278	1	IGFL1
0.000750188	2.27438	0.556	0.222	1	POSTN
0.000751325	-0.208625	0.944	1	1	HNRNPR
0.000755886	1.99884	0.889	0.889	1	IVL
0.000760919	-0.772887	0.889	0.944	1	NBPF1
0.000762843	1.27393	0.889	1	1	HEG1
0.000764971	-0.47236	0.778	0.944	1	NMNAT3
0.000771885	0.977008	0.944	1	1	DNAJC1
0.000778907	-0.24404	0.944	1	1	GCLC
0.000780221	-0.317319	0.167	0.611	1	SPC25
0.00078198	-0.296168	0.667	1	1	AC103957.2
0.000782031	0.995684	0.889	1	1	TP53I3
0.000784485	0.601512	0.889	1	1	MYORG
0.000785868	-0.275409	0.889	1	1	C5orf51
0.000786703	-0.218312	0.667	0.889	1	AP001107.9
0.000791681	-0.630275	0.889	1	1	SNTB2
0.000791909	-1.06562	0.889	1	1	EGR1
0.000798847	-0.389963	0.611	0.833	1	CYYR1
0.000801562	-0.340032	0.889	1	1	ZNF880
0.000807449	1.12774	0.889	0.944	1	PLOD2
0.000808784	-0.12085	0.944	1	1	MIS18BP1
0.000810334	0.40855	0.778	0.889	1	ACOT4
0.000816464	-0.241232	0.778	0.944	1	AC124242.1
0.000816577	-0.680642	0.889	1	1	ARL4A
0.000818863	0.533075	0.889	1	1	LRRC37A2
0.000821264	-0.420172	0.611	0.778	1	KCNAB3
0.000831391	0.273153	0.778	0.556	1	EFHD1
0.00083675	-0.615643	0.889	1	1	HIST2H2AC
0.000836844	0.11835	0.5	0.333	1	IL17C
0.000838658	-0.704519	0.889	1	1	ZNF507
0.000840414	-0.514851	0.722	1	1	SLC44A5
0.000846301	0.764535	0.833	0.944	1	EVA1A
0.000846993	0.645278	0.889	1	1	B4GALT1
0.00084784	0.543164	0.889	0.833	1	SH3TC2
0.000855073	-0.544387	0.889	1	1	MTMR12
0.000859684	1.18442	0.556	0.278	1	MTRNR2L6
0.000862832	-0.475029	0.889	1	1	INKA2
0.000866586	-0.185928	0.944	1	1	BRD7
0.000867686	-0.659442	0.889	1	1	SLF2
0.000868019	-1.28635	0.722	1	1	POLQ
0.000871511	-0.367414	0.889	1	1	ARNTL
0.000874998	-0.368062	0.889	1	1	ZCCHC7
0.000876066	1.82514	0.889	1	1	LINC01088
0.000878608	-0.674119	0.889	1	1	PHF14
0.000883539	-0.468289	0.778	0.944	1	HIST1H1B
0.000886902	0.208671	0.778	0.667	1	SAMD11
0.000890632	-0.0171749	0.944	1	1	RBPJ
0.000891319	1.08654	0.944	1	1	FNDC3B
0.000894607	0.106803	0.611	0.444	1	OTOP3
0.000896574	-0.127405	0.444	0.833	1	AL157829.1
0.000900111	0.227833	0.722	0.611	1	MTRNR2L10
0.000902872	-0.496102	0.889	1	1	AC007098.1
0.000907246	-0.562988	0.889	1	1	ZRANB2
0.00090938	1.95055	0.944	1	1	KRT6A
0.000910784	0.641243	0.889	1	1	TLR2
0.000911993	-0.647983	0.889	1	1	LINC02482
0.000915908	-0.771863	0.833	0.944	1	TBX1
0.000922909	-0.50883	0.889	1	1	OSGEP
0.000923622	1.41991	0.889	0.889	1	IL36G
0.000924279	0.662141	0.944	1	1	HSPA5
0.000925937	0.429473	0.889	1	1	USB1
0.000925942	0.394333	0.833	0.667	1	ARHGAP31
0.000926615	-0.502007	0.889	1	1	NSMCE4A
0.000926781	0.161085	0.556	0.389	1	CACNA1B
0.000928742	-0.497441	0.889	1	1	PAAF1
0.000928859	-0.403703	0.889	1	1	IMMP1L
0.000930521	0.693	0.889	1	1	SBNO2
0.000931281	-0.278815	0.444	0.944	1	MLXIPL
0.000934709	0.376022	0.944	1	1	SP4
0.00093502	-0.172913	0.222	0.833	1	WNK4
0.000936442	-0.13255	0.944	1	1	ODC1
0.000936604	-0.640069	0.889	0.944	1	DEPTOR
0.000936937	-0.460953	0.556	0.889	1	APOL4
0.000938201	0.539177	0.889	0.944	1	B3GALNT1
0.000939255	0.334074	0.833	0.667	1	CHST2
0.000939751	0.482225	0.889	0.944	1	MFSD12
0.000943521	-0.642737	0.889	0.944	1	ZNF486
0.000952661	-0.279194	0.333	0.667	1	ABCG2
0.000956991	-0.506713	0.889	1	1	SYNC
0.000963934	-0.135256	0.944	1	1	WASF2
0.000967146	-0.774101	0.889	1	1	PNN
0.000969917	-1.29819	0.889	1	1	MIR99AHG
0.000976195	-0.066506	0.944	1	1	SNHG32
0.00097956	0.194514	0.722	0.444	1	ADAM23
0.000981755	0.267656	0.889	0.722	1	RASAL1
0.000984229	-0.647897	0.833	1	1	PLCXD1
0.000984682	-0.806113	0.833	1	1	DLX5
0.000988265	0.333272	0.889	0.889	1	SLC49A3
0.000988681	-0.514915	0.667	0.944	1	ABCC4
0.000988941	-0.734292	0.833	1	1	PAX3
0.000989192	-0.362124	0.778	0.944	1	ZNF275
0.000990669	-0.381173	0.611	0.889	1	SCRG1
0.000990848	0.339466	0.833	0.944	1	SH3TC1
0.000992706	-0.516308	0.889	1	1	PCBD2
0.000993106	-0.480372	0.944	1	1	AOPEP
0.000996026	1.59839	0.944	1	1	CXCL8
0.00099649	0.779133	0.833	0.833	1	DDIT4L
0.000998327	-0.396193	0.889	1	1	SGF29
0.000998435	-0.464548	0.889	1	1	ST7L
0.000998737	-0.665215	0.889	1	1	FRAT2
0.000998836	-0.571627	0.889	1	1	GGA2
0.0010082	-0.351887	0.611	0.889	1	TRAIP
0.00100936	0.0570973	0.944	1	1	FAM133B
0.00101139	0.286001	0.722	1	1	NCR3LG1
0.00101364	-0.287706	0.333	0.889	1	GAL3ST4
0.00101401	-0.507667	0.889	1	1	ZADH2
0.00101417	-1.02428	0.556	0.944	1	UBE2C
0.0010193	-0.433518	0.778	0.833	1	TLN2
0.00102443	-0.195988	0.611	0.778	1	AC006206.2
0.00102642	1.51635	0.889	1	1	CXCL1
0.00102719	-0.156154	0.5	0.722	1	DLX6
0.00102901	0.422422	1	1	1	CLN5
0.00103795	0.834907	0.944	1	1	TMED7
0.00103854	-0.62577	0.833	1	1	CMBL
0.00104089	-0.524375	0.889	1	1	OTX1
0.00104245	0.668994	0.833	0.667	1	KLK5
0.00104389	0.747824	0.889	1	1	LRG1
0.00104438	0.527094	0.889	1	1	DPP7
0.00104815	0.472258	0.889	1	1	FAM110C
0.00105498	0.338372	0.889	0.833	1	TDO2
0.00105963	-0.502526	0.889	1	1	ZNRD1
0.00106482	-0.847745	0.889	1	1	VAV3
0.00107023	-0.488697	0.889	0.944	1	OGG1
0.00107255	-0.437862	0.889	1	1	PDK2
0.00107509	0.735722	0.889	1	1	VWA1
0.00107726	0.306158	0.722	0.611	1	TMEM156
0.00108302	-0.681107	0.889	1	1	WDR6
0.00108928	-0.583684	0.889	0.944	1	STARD5
0.00109672	-0.612532	0.889	1	1	SENP7
0.00109726	0.880153	0.944	1	1	MFSD10
0.00110068	-0.667003	0.611	0.944	1	UGT1A1
0.0011045	0.117065	0.944	1	1	PIAS2
0.00110541	-0.373407	0.889	1	1	FOPNL
0.00111232	2.42167	1	0.778	1	SGPP1
0.00111406	0.762064	0.889	1	1	TBC1D2
0.00112196	-0.709913	1	1	1	RPS27
0.00112236	-1.42096	0.889	1	1	ALDH3A1
0.00112983	-0.507224	0.889	1	1	EPN2
0.00113053	-0.52482	0.889	1	1	ALKBH2
0.00113522	-0.614074	0.889	1	1	IMPDH2
0.00114106	1.12198	0.889	1	1	ARPC1B
0.00114599	0.15947	0.778	0.5	1	TAGAP
0.001146	0.715938	0.889	1	1	SLC44A2
0.00114858	-0.584344	0.889	1	1	ALOX12-AS1
0.00115944	-0.618687	0.889	1	1	MTMR10
0.0011607	-0.56957	0.889	1	1	RAD51B
0.00116159	0.927123	0.889	0.778	1	UBD
0.00116406	-0.907957	0.889	1	1	MYO19
0.00117123	0.482882	0.889	0.944	1	AL033384.1
0.00117604	0.123195	0.667	0.5	1	DISP2
0.00117735	-0.823227	0.778	1	1	FANCI
0.0011852	-0.524196	0.889	1	1	C5orf63
0.00118568	1.75655	0.944	1	1	SAA1
0.00118827	-0.431733	0.889	1	1	PLEKHF2
0.0011903	-0.313266	0.611	0.944	1	SPDYE5
0.00119362	0.26154	0.833	0.611	1	AC099329.2
0.00119921	-0.235448	0.5	0.833	1	PLA2G4C
0.00120161	-0.668698	0.944	1	1	POLR2J3
0.00120356	0.843762	0.944	1	1	ARHGAP29
0.00120418	-0.525836	0.889	1	1	SMARCA2
0.00120438	-0.439433	0.889	1	1	RBMXL1
0.00120609	0.48271	0.889	1	1	DDA1
0.00120658	-0.353849	0.889	0.944	1	CA11
0.00120942	-0.651704	0.833	1	1	LOX
0.00121003	-0.706244	0.667	0.889	1	GSTM2
0.00121118	-0.737615	0.889	1	1	NCAPD3
0.00121365	-0.476883	0.889	1	1	C17orf80
0.00122263	-0.269325	0.611	0.778	1	ZNF695
0.00122433	-0.340833	0.833	1	1	ZNF415
0.00123027	-1.11311	0.944	1	1	CCDC80
0.00123466	1.82546	0.889	0.944	1	PADI1
0.00123571	-0.532151	0.889	1	1	DSN1
0.00124074	0.402976	0.889	1	1	EFR3A
0.00125222	-0.368739	0.889	1	1	MAPKAPK5-AS1
0.00125645	-0.337453	0.889	1	1	COX10
0.00126188	-0.921017	0.889	1	1	LPAR6
0.0012629	1.24241	0.944	1	1	KLF6
0.00126525	0.186495	0.778	0.944	1	CCNJL
0.00126774	0.90077	0.889	1	1	RHOD
0.00126785	0.607848	0.889	0.944	1	TNFSF13
0.00126864	0.673133	0.889	0.944	1	LYNX1
0.00127642	1.34093	1	1	1	KRT7
0.00127791	-0.514716	0.944	1	1	KLF3
0.00127842	0.257839	0.889	0.833	1	SMN2
0.00128469	-0.443275	0.889	0.944	1	PRIM2
0.00128522	-0.458277	0.778	1	1	POLA2
0.00129018	0.147543	0.778	0.611	1	PIWIL2
0.00129106	-0.321181	0.556	0.722	1	SLC22A17
0.0012915	-0.803034	0.889	1	1	PBX1
0.00129174	-0.450268	0.722	0.944	1	TTC28
0.00129316	0.806829	0.944	1	1	ESYT2
0.0012997	0.962469	0.889	0.944	1	GAS6
0.0013009	1.25187	0.889	1	1	LDHA
0.00130324	-0.595546	0.667	0.944	1	PCDH9
0.0013095	-0.408334	0.778	0.944	1	RGS2
0.00131039	0.27164	0.944	1	1	ELF2
0.00131541	-0.890904	0.722	0.944	1	SOX6
0.00132322	-0.342075	0.889	1	1	RHNO1
0.00132698	-0.721979	0.889	1	1	ZNF43
0.00133184	-0.336866	0.722	0.944	1	AC004076.2
0.00133836	1.64212	0.944	1	1	ASPG
0.00134123	-0.0870172	0.944	1	1	NMT1
0.0013415	-0.568792	0.889	1	1	PPP1R3E
0.00134448	-0.493354	0.889	1	1	DHRS3
0.00134496	0.759026	0.889	1	1	PHACTR3
0.00134513	0.306779	0.889	1	1	RAB43
0.00137081	-0.533818	0.889	1	1	ZNF675
0.00138219	0.629056	0.889	0.833	1	HBEGF
0.00138547	1.26718	0.944	1	1	MUC1
0.00139011	0.353106	0.778	0.889	1	BX664615.2
0.00139195	-0.465039	0.889	1	1	NSUN3
0.00139425	-0.620214	0.889	1	1	PPP6R2
0.00140684	-0.190759	0.889	1	1	TPX2
0.00140851	-0.808142	1	1	1	RPL10A
0.00142205	-0.236761	0.889	1	1	EGLN2
0.00142506	0.605094	0.889	1	1	DAB2IP
0.00142767	0.523572	0.889	1	1	VPS18
0.00142871	0.980275	0.889	0.944	1	AC103718.1
0.00143057	-0.626233	0.889	1	1	CACHD1
0.0014318	0.42921	0.889	1	1	STIM1
0.00144027	0.502838	0.889	0.889	1	FLRT3
0.00144034	-0.318677	0.389	0.778	1	CDC25C
0.00144206	-0.717705	1	1	1	RPS18
0.00144328	-0.301518	0.611	0.944	1	ZFP37
0.00144402	0.167841	0.722	0.611	1	GUCY2D
0.00144418	0.118839	0.556	0.278	1	CD69
0.00145638	0.114379	0.778	0.667	1	AL033527.4
0.00146692	-0.511734	0.889	1	1	ZFP82
0.00146801	0.386795	0.889	1	1	PPP1R1C
0.00147074	-0.446346	0.833	0.944	1	E2F1
0.00147148	0.307872	1	1	1	EPC1
0.00147242	0.42289	0.722	0.778	1	LINC01239
0.00147409	-0.565202	0.889	0.944	1	DLEU1
0.00147888	-0.398693	0.889	1	1	AP002381.2
0.0014903	0.222751	0.444	0.222	1	GAL
0.00149547	0.812043	0.889	0.944	1	FAM171B
0.00149806	-0.398952	0.833	1	1	ANKRD16
0.00150635	-0.473623	0.778	1	1	POLD1
0.00151356	0.609917	0.889	1	1	MPZL1
0.00152099	-0.165707	0	0.778	1	AC019064.1
0.00152145	-0.360043	0.889	1	1	MICU1
0.00152483	-0.352436	0.5	0.889	1	AC104126.1
0.00152706	0.581597	0.944	1	1	RSBN1
0.00152949	-0.0760213	0.944	1	1	KAT6B
0.00153097	-0.190448	0.056	0.722	1	MPPED2
0.0015332	-0.510841	0.778	0.944	1	TRAM2
0.00154623	-0.345552	0.5	0.889	1	SEMA6D
0.00155156	0.770027	0.889	1	1	PLEKHF1
0.00155877	-0.798643	0.944	1	1	ADH7
0.0015623	-0.206338	0.944	1	1	TP63
0.00156766	1.15386	0.944	1	1	CAV2
0.00156892	-0.600622	0.889	1	1	AC130650.2
0.00156934	-0.764935	0.889	1	1	NSD2
0.00157127	1.1779	0.944	1	1	PALLD
0.001572	-0.48235	0.889	1	1	PAXX
0.00157408	-0.243929	0.556	0.833	1	AL035461.2
0.00157421	-0.264816	0.5	0.833	1	AC092902.4
0.00157577	-0.350255	0.889	1	1	METTL14
0.00157757	0.111534	0.5	0.389	1	CD163L1
0.00157779	0.691885	0.889	0.833	1	VGLL3
0.0015788	0.575376	0.889	1	1	WSB2
0.00158548	0.654374	0.944	1	1	UBQLN2
0.00158694	0.569953	0.944	1	1	CANX
0.0015873	-0.371721	0.833	0.944	1	LGALS9B
0.0015874	-0.506041	0.889	0.944	1	ZNF90
0.00158908	-0.335068	0.778	1	1	MORC2-AS1
0.00158991	-0.331938	0.889	1	1	FBXO21
0.0015965	0.695332	0.944	1	1	P4HB
0.001609	0.250358	0.389	0.389	1	PDCD1LG2
0.00161301	-0.266882	0.444	0.889	1	AC022087.1
0.00161346	-0.692208	0.889	1	1	ZWINT
0.00161519	-0.769758	0.833	1	1	ASB9
0.00161817	1.60136	0.889	1	1	CLIC3
0.0016383	-0.414199	0.889	1	1	PAK6
0.00164184	-0.718184	1	1	1	RPL28
0.00164711	-0.398192	0.944	1	1	KIF20B
0.00165063	-0.343487	0.611	0.944	1	MIR9-3HG
0.00165286	0.192328	0.778	0.833	1	ANK1
0.00165579	1.70499	0.889	1	1	VMO1
0.00166198	0.215304	0.389	0.167	1	MSC-AS1
0.00166306	0.607002	0.889	1	1	ATP13A2
0.00166427	0.221137	0.778	0.5	1	AC025569.1
0.0016663	0.992083	0.889	1	1	TYMP
0.00168102	-0.358262	0.889	1	1	POLR2D
0.00168417	1.37698	0.889	1	1	SNCG
0.00169397	0.233544	0.778	0.833	1	FOSL1
0.001694	1.06055	0.889	1	1	EDN1
0.0016994	-0.3455	0.778	0.889	1	CHP2
0.00170342	-0.53118	0.889	1	1	LINC00339
0.00170509	0.199947	0.944	1	1	SMAD1
0.00170845	-0.610092	0.833	0.944	1	CDCA7L
0.00171192	-0.575473	0.889	0.944	1	C21orf62-AS1
0.001718	0.773187	0.833	0.611	1	KCNE1B
0.00172354	-0.280155	0.389	0.889	1	HHIP-AS1
0.00172863	-0.333013	0.889	1	1	GPATCH11
0.00173207	-0.700694	0.889	1	1	SMCR5
0.0017392	-0.638661	0.833	0.944	1	PHF7
0.00174858	0.277074	0.556	0.444	1	SLC13A5
0.00175022	-0.710838	0.889	1	1	RNPC3
0.00175227	-0.492646	0.889	1	1	BOLA2
0.00175813	-0.344296	0.833	0.944	1	P2RX4
0.00176551	-0.327255	0.5	0.889	1	DAPK2
0.00176738	-0.865071	0.833	1	1	KIAA0895L
0.00177134	1.04871	0.889	0.944	1	HES5
0.00177372	1.10934	0.778	0.778	1	SPRR2F
0.00177717	-0.805571	0.889	1	1	EXOG
0.00178048	-0.283913	0.722	0.889	1	AL358115.1
0.00179976	0.48129	0.889	0.667	1	TNIP3
0.00180296	-0.466292	0.833	1	1	CKMT1B
0.00180677	0.377251	0.944	1	1	C19orf25
0.00181582	-0.355568	0.667	0.944	1	MARCH1
0.00182175	0.520163	0.889	0.889	1	HSD17B2
0.00182425	-0.403099	0.889	1	1	MINCR
0.00182642	-0.508178	0.889	0.944	1	SYK
0.00182834	-0.461449	0.889	1	1	NFATC3
0.00182878	0.534886	0.889	1	1	SEC61A1
0.00183662	0.741769	0.889	1	1	CD82
0.00184066	-0.71033	0.889	0.944	1	AL590652.1
0.00184122	-0.246127	0.667	0.889	1	AP002954.2
0.00184518	-0.692776	0.833	1	1	AC025159.1
0.00184715	-0.287531	0.889	1	1	TCFL5
0.0018507	0.32805	0.833	0.889	1	TRIM6
0.00185105	1.23282	0.944	1	1	IFI27
0.00185511	0.170848	0.556	0.444	1	LINC02568
0.0018625	-0.458178	0.778	0.944	1	FRMD6-AS1
0.00186257	-0.32786	0.944	1	1	SRSF10
0.0018712	0.55656	0.889	1	1	EHD1
0.00187311	0.714995	0.944	1	1	DPH6
0.00187366	-0.194726	0.611	0.889	1	ZNF572
0.00188254	1.12841	0.889	1	1	C2orf74
0.00188757	-0.643436	0.889	1	1	ZNF248
0.00188772	-0.3208	0.778	0.944	1	AL391684.1
0.00189692	0.455607	0.889	0.944	1	RASIP1
0.00192592	-0.542792	0.889	1	1	ALG8
0.00192634	-0.427905	0.722	0.944	1	CCDC152
0.00194008	0.552684	0.889	1	1	PLIN3
0.00194946	0.464185	0.889	1	1	ERMP1
0.00195037	0.619824	0.889	1	1	RER1
0.00195275	-0.886574	0.889	1	1	ADA2
0.0019631	-0.580075	0.889	1	1	RTL10
0.00196368	-0.46366	0.778	1	1	AC023590.1
0.00196866	0.13457	0.611	0.5	1	AC020551.1
0.00198045	-0.60296	0.833	0.944	1	STX18-AS1
0.00198412	-0.128636	0.944	1	1	MTF2
0.00198577	-0.259643	0.5	0.833	1	Z94160.1
0.00200132	1.18441	0.944	1	1	LRRC59
0.00200773	0.106974	0.5	0.222	1	LINC00702
0.00200856	0.544524	0.889	1	1	SLC35B2
0.00201554	-0.741109	0.889	0.889	1	LINC01170
0.00203529	-0.193747	0.944	1	1	TMA16
0.0020441	-1.03493	0.889	1	1	SULT1E1
0.00204756	-0.30874	0.722	0.944	1	LINC01560
0.00205023	0.655697	0.889	0.889	1	RAC3
0.00205453	-0.136887	0.389	0.833	1	ODC1-DT
0.00206927	-0.0500612	0.944	1	1	TLK2
0.00207367	-0.412671	0.667	0.889	1	PID1
0.00207421	-0.585577	0.889	1	1	SHTN1
0.00208224	-0.189082	0.389	0.833	1	AP001347.1
0.00208489	-0.786847	0.944	1	1	RPS5
0.00211117	-0.997707	0.722	0.889	1	TYMS
0.00211164	-0.597355	0.889	1	1	QSER1
0.00211472	-0.823122	0.889	1	1	ABCC5
0.00212875	0.0844867	0.556	0.278	1	LINC01510
0.00212885	-0.142664	0.167	0.778	1	LINC01219
0.0021355	0.853963	0.889	1	1	MALL
0.00213774	-0.345263	0.889	1	1	MYNN
0.00214272	1.17496	0.889	0.944	1	TINAGL1
0.0021466	-0.66176	0.889	1	1	AC245060.5
0.0021521	-0.300646	0.222	0.722	1	TCF4-AS1
0.00215684	-0.370238	0.667	0.944	1	AL078587.2
0.00215856	-0.174614	0.278	0.667	1	CARMIL3
0.00215888	-0.553195	0.889	1	1	TMEM44
0.00216453	0.868452	0.889	0.889	1	ANXA9
0.0021651	0.263175	0.778	0.722	1	SPRR5
0.00216803	-0.269464	0.889	0.944	1	TFAP4
0.00217156	0.973971	0.944	1	1	GSN
0.00218058	0.1082	0.556	0.389	1	LINC00536
0.00218418	0.13474	0.556	0.389	1	SYT1
0.00219134	-0.749663	0.889	1	1	DMTF1
0.00219147	-0.292928	0.667	0.889	1	DEPDC4
0.00219867	-0.401078	0.722	0.944	1	C5orf34
0.00220545	-0.750761	0.889	1	1	SLC4A7
0.00221404	-0.348505	0.556	1	1	POLR2J2
0.00221581	-0.370045	0.889	1	1	C2orf49
0.00222179	2.24894	0.944	0.944	1	CCND2
0.00222855	-0.27077	0.444	0.778	1	AL136221.1
0.00223615	-0.416946	0.833	0.944	1	AC012615.1
0.00223632	-0.36516	0.889	1	1	METTL16
0.0022403	-0.487637	0.889	1	1	CNTD1
0.00224217	1.49937	1	1	1	CLDN1
0.00224713	1.1699	0.889	0.944	1	GCNT3
0.00224985	0.0915947	0.778	0.667	1	AC120049.1
0.00225173	0.890439	0.889	1	1	FBXO2
0.00225345	-0.587348	0.889	1	1	PHF3
0.00225584	-0.854639	0.889	1	1	STOX2
0.00225762	-0.525383	0.889	1	1	TFDP2
0.00225771	-0.577404	0.889	1	1	TTTY14
0.0022652	-0.295251	0.611	1	1	AL008721.2
0.00226566	-0.0552066	1	1	1	HMGN1
0.00227032	0.667736	0.889	0.944	1	NOXO1
0.00227716	0.838117	0.889	1	1	EFNB2
0.00227899	-0.929621	0.833	1	1	HIST1H2BH
0.00228943	-0.372716	0.889	0.944	1	PPFIBP2
0.00230223	-0.449379	0.889	0.944	1	MCM5
0.00232003	0.707221	0.889	1	1	RAB27B
0.00232171	0.118954	0.611	0.556	1	SCN3B
0.00233137	-0.382416	0.722	0.889	1	AL592295.5
0.00234062	-0.796777	0.944	1	1	SNHG29
0.00234854	-0.210588	0.944	1	1	REL
0.00235275	0.338169	0.889	0.944	1	SLC25A20
0.00235774	-0.350789	0.889	1	1	GPALPP1
0.00236145	-0.00109293	0.944	1	1	TEFM
0.00236332	-0.788706	0.833	0.944	1	FADS1
0.00237694	-0.504685	0.889	1	1	PAX6
0.00237969	0.763704	0.944	1	1	NDFIP2
0.0023885	-0.311858	0.5	0.833	1	VASH2
0.0023997	-0.4885	0.722	1	1	AL133338.1
0.00240631	-0.200116	0.222	0.722	1	LINC01767
0.00241535	-0.407388	0.944	1	1	CHD9
0.00241554	-0.0647152	0.944	1	1	POLB
0.0024209	-0.629314	0.889	1	1	CCDC15
0.0024233	0.584777	0.889	1	1	INO80C
0.00243175	-0.61733	1	1	1	MT-ATP6
0.00243531	-0.272143	0.833	0.889	1	AC079781.5
0.00244506	-0.618123	0.889	0.944	1	MTMR4
0.0024518	-0.377618	0.889	1	1	C15orf40
0.00245377	-0.681294	0.889	0.944	1	KDM4A-AS1
0.00245851	-0.850679	0.944	1	1	RPS4X
0.00246268	-0.137876	0.167	0.722	1	FOXN3-AS2
0.00246967	-0.672709	0.889	1	1	ITFG2
0.0024707	-0.260091	0.889	1	1	DUS4L
0.00248049	0.926681	0.889	1	1	LMTK3
0.00248566	0.0909862	0.611	0.5	1	AC244517.1
0.00249192	-0.400688	0.889	1	1	AL354740.1
0.00249366	-0.945445	0.611	0.944	1	SLC23A1
0.00249651	-0.159311	0.5	0.889	1	AC079848.1
0.00249996	-0.519431	0.889	1	1	PPM1K
0.00250159	0.0978883	0.556	0.389	1	SLC22A14
0.00250341	0.444984	0.889	0.944	1	AP002761.4
0.00250524	-0.469154	0.778	0.944	1	Z82217.1
0.00251156	-0.201249	0.944	1	1	HNRNPA0
0.00251196	0.00691185	0.944	1	1	RNF168
0.00252044	0.614911	0.889	1	1	MICA
0.00252136	0.44275	0.889	0.833	1	AC004264.1
0.0025329	-0.287234	0.889	1	1	MMUT
0.00253363	0.106733	0.5	0.167	1	ITGB3
0.00253747	0.972013	0.944	1	1	C1GALT1
0.00253885	-0.306906	0.667	0.944	1	AC127024.5
0.00255077	-0.240431	0.889	1	1	SMIM7
0.00256824	-0.242633	0.889	1	1	C6orf120
0.00256982	0.989764	0.944	1	1	ICMT
0.00257268	-0.984789	0.833	1	1	SLC16A1-AS1
0.00257569	0.116897	0.667	0.444	1	AC099518.2
0.00257613	0.364185	0.889	1	1	RIPK2
0.00257765	-0.363404	0.889	1	1	WDR83
0.00258396	-0.00544878	0.944	1	1	DEK
0.00258677	-0.455306	0.889	1	1	NMT2
0.00259351	-0.638753	0.833	1	1	KMT2E-AS1
0.00260068	0.1849	0.722	0.722	1	AC040970.1
0.00260532	-0.337733	0.889	1	1	C8orf33
0.00260844	-0.709981	0.833	0.889	1	DANT2
0.00261125	-0.541673	0.889	1	1	NUP107
0.00261446	0.360221	0.889	1	1	BBOX1-AS1
0.00262334	-0.177331	0.5	0.778	1	AC124067.2
0.00263036	0.368658	0.944	1	1	FIP1L1
0.00263476	-0.681545	0.889	1	1	PITPNM3
0.00263854	0.741087	0.944	1	1	CMAS
0.00264088	-0.334311	0.833	0.944	1	C5orf66
0.00264238	-0.388962	0.778	1	1	NR2C2AP
0.00264753	-0.525318	0.778	0.944	1	ST3GAL3
0.00266437	-0.775601	0.889	1	1	PRH1
0.00267255	0.112733	0.667	0.444	1	AL356515.1
0.00268631	0.609337	0.889	0.944	1	MAN1A1
0.00268803	0.191891	0.389	0	1	KLHL4
0.00269133	-0.4391	0.889	0.944	1	ANKRD13B
0.00270388	-0.646586	0.833	0.944	1	ENTPD1-AS1
0.00271032	-0.603095	0.889	1	1	CA5B
0.00271069	-0.199814	0	0.667	1	TRO
0.00271404	-0.374925	0.889	1	1	MPHOSPH8
0.00271573	-0.562078	0.944	1	1	PLEKHA5
0.0027207	1.26215	0.944	1	1	ACOT9
0.00272119	0.453134	0.889	0.889	1	MUCL1
0.0027217	-0.389815	0.722	0.889	1	TNFSF15
0.00272791	0.331417	0.556	0.722	1	AC100800.1
0.00272944	0.588555	0.889	0.778	1	LINC00920
0.00273169	0.197912	0.778	0.611	1	RUNDC3A-AS1
0.00274518	-0.372247	0.833	1	1	AP001372.2
0.00275144	-0.308015	1	1	1	SOX4
0.00276752	-0.257146	0.889	1	1	MRFAP1L1
0.00277246	-0.868774	0.944	1	1	RPL12
0.00277691	-0.521759	0.889	1	1	DDX39A
0.00277926	0.735227	0.889	1	1	AL139246.5
0.00278226	-0.376257	0.833	0.889	1	ADCY3
0.00279489	-0.503346	0.889	1	1	NLGN4Y
0.00279513	-0.450404	0.889	1	1	H1FX
0.00280176	-0.150168	0.389	0.833	1	AC010487.2
0.00280279	-0.308866	0.556	0.889	1	RND2
0.00280736	0.113219	0.722	0.556	1	MMP25
0.00280938	-0.762451	0.889	1	1	GEN1
0.00280972	-0.55108	0.889	0.889	1	CCDC28B
0.00282137	0.367292	0.833	0.889	1	SPESP1
0.00283033	-0.409144	0.889	1	1	FAM98B
0.00283426	-0.27246	0.556	1	1	NPR3
0.00283785	-0.255932	0	0.611	1	KRT76
0.00283878	-0.48423	0.833	0.944	1	RASGRP1
0.0028396	0.176086	0.944	1	1	CBL
0.00284365	-0.665707	0.889	1	1	NNT
0.00284832	0.553174	0.833	0.722	1	NEXN
0.00285064	0.2071	0.389	0.333	1	SIRPB2
0.00285143	-0.377449	0.889	1	1	COIL
0.0028528	-0.437948	0.944	1	1	PNRC1
0.00285835	-0.519172	0.889	1	1	SMC5
0.00285851	-0.15941	0.944	1	1	KNOP1
0.00286734	-0.492394	0.889	1	1	MGME1
0.00287634	0.78232	0.889	0.722	1	DEFB4A
0.00288038	-0.576286	0.667	0.889	1	ENPP3
0.00288241	-0.204287	0	0.667	1	NCAM1
0.00288331	0.164412	0.944	1	1	PAPOLG
0.00288401	-0.587128	0.889	1	1	EPM2AIP1
0.00288687	0.286613	0.778	0.667	1	FAM66D
0.00288786	-0.361429	0.889	1	1	AC025164.1
0.0029034	-0.600241	0.889	0.944	1	BDNF-AS
0.00291718	0.268668	0.889	0.889	1	TMEM104
0.00291943	-0.282763	0.889	1	1	PTOV1
0.00293069	-0.675213	0.889	1	1	MYCBP2
0.00293121	0.550359	0.889	1	1	PRXL2B
0.00293744	-0.557084	0.944	1	1	HNRNPA1
0.0029471	-0.770542	0.889	1	1	RAD51-AS1
0.00295504	0.577099	0.889	1	1	SAMD4A
0.0029595	0.833862	1	1	1	SEPTIN11
0.00296875	0.731466	0.889	1	1	FHDC1
0.00297687	-0.108607	0.278	0.889	1	NUTM2E
0.00298402	0.439495	0.889	1	1	CCDC107
0.00298521	1.36449	0.944	1	1	IL1R1
0.00298702	-0.422326	0.889	1	1	WWOX
0.00299489	0.780723	0.889	1	1	KYNU
0.00299571	-0.360245	0.889	0.944	1	TADA2A
0.00299571	-0.66208	0.889	1	1	TRIM52
0.00300045	-0.358415	0.889	1	1	RPP30
0.00300133	-0.691273	0.889	1	1	LINC00511
0.0030032	-0.486797	0.889	1	1	NCK1-DT
0.00300981	0.657986	0.944	1	1	CAPN1
0.00302374	0.267217	0.833	0.722	1	SMPDL3B
0.00302649	-0.201957	0.944	1	1	AUTS2
0.00302943	-0.590654	0.889	1	1	CLN6
0.0030392	-0.773384	0.778	0.944	1	LINC01355
0.00304832	-0.580232	0.889	1	1	MARCH3
0.00308449	-0.360388	0.833	0.944	1	RAB15
0.00308638	-0.194259	0.556	0.944	1	AL159169.2
0.00309108	-0.669344	0.889	1	1	MECOM
0.00309135	-0.761792	0.889	1	1	MTSS1
0.0030962	-0.935798	0.889	1	1	CD36
0.00311028	-0.219321	0.111	0.722	1	LINC01305
0.00311574	-0.427179	0.889	1	1	NVL
0.00311603	0.469267	0.889	1	1	GNG12
0.00312259	0.666055	0.889	0.722	1	MANCR
0.00313443	-0.412424	0.611	1	1	SYCE3
0.00313475	0.7069	0.889	0.944	1	CAPN12
0.00313511	0.0916313	0.444	0.111	1	NPFFR2
0.0031368	-0.703749	0.889	1	1	PLEKHH2
0.00313816	0.285269	0.944	1	1	RSRC1
0.00316348	0.0194164	1	1	1	SYNE2
0.00316491	0.0253231	0.944	1	1	SMARCE1
0.00316622	-0.782442	0.667	0.778	1	NUF2
0.00316672	0.426878	0.833	0.889	1	EPDR1
0.00317892	-0.619419	0.889	1	1	ZNF138
0.00318238	-0.883492	0.889	1	1	FOXQ1
0.00318288	0.0865437	0.611	0.111	1	NKX2-8
0.00319376	0.438577	0.889	0.889	1	NECTIN3
0.00319592	-0.450065	0.889	1	1	UNC119
0.003197	-0.589707	0.889	1	1	KIAA1328
0.00319747	-0.546505	0.889	1	1	CRTAP
0.00320119	-0.24781	0.222	0.722	1	TMEM211
0.00320387	-0.514321	0.833	0.944	1	RASSF8
0.00321315	0.484833	0.889	1	1	SERPINB8
0.00321335	-0.652137	0.889	1	1	MARK1
0.00322003	-0.594736	0.778	0.944	1	KIF18A
0.00322215	1.51449	0.611	0.944	1	ATP2A3
0.00322392	-0.784313	1	1	1	RPL34
0.00323924	-0.376629	0.722	0.889	1	MAP3K14
0.00324196	-0.153317	0.278	0.778	1	INE2
0.00325108	0.665039	0.889	1	1	PCSK6
0.00325687	0.302922	0.778	0.889	1	CSF2RA
0.00326002	-0.266545	0.722	0.889	1	S1PR4
0.0032633	0.366778	0.889	0.722	1	SHOC1
0.00326651	-0.260153	0.722	0.944	1	BX842570.1
0.00326683	-0.373868	0.889	0.944	1	ATP6V1E2
0.00327818	-0.267103	0.889	1	1	TTC9C
0.00327835	-0.675167	0.889	0.944	1	SUSD4
0.00328017	-0.318725	0.722	0.944	1	AC006460.2
0.00328238	-0.601377	0.889	1	1	JADE1
0.00328503	0.363564	0.833	0.667	1	CD274
0.00328693	0.139153	0.5	0.333	1	NES
0.00330117	0.407037	0.889	0.833	1	C11orf91
0.00330189	0.289813	0.778	0.722	1	NDP
0.00331389	0.398393	0.833	0.722	1	ARHGAP28
0.00332703	-0.35658	0.5	0.722	1	RHOH
0.00332746	-0.362826	0.833	0.944	1	LIPT2
0.00334139	-0.205003	0.333	0.667	1	AC106795.5
0.00335696	-0.575892	0.889	1	1	DGLUCY
0.00335946	-0.345123	0.889	1	1	PXK
0.00336617	0.454059	0.889	1	1	BAK1
0.00336724	0.621549	0.889	1	1	SEPTIN8
0.00337255	-0.321439	0.889	1	1	GUF1
0.00337376	0.605145	0.889	0.944	1	ACLY
0.00337521	0.156539	0.833	0.722	1	PDGFRA
0.00339698	1.15144	0.944	1	1	MYOF
0.00339865	-0.480013	0.833	1	1	RNF227
0.00340151	-0.211516	0.944	1	1	VEGFA
0.00340163	-0.430211	0.889	1	1	XPA
0.00340703	0.528358	0.889	1	1	LTA4H
0.00340775	-0.295006	0.889	0.944	1	BLOC1S5
0.00340847	1.05684	0.944	1	1	AMOTL2
0.00341447	0.512678	0.778	0.722	1	MMP1
0.0034162	-0.300382	0.333	0.722	1	MDGA1
0.00342567	-0.45916	0.889	1	1	USP37
0.00343311	-0.288375	0.889	0.944	1	ZNF775
0.00343999	0.261887	0.667	0.444	1	CACNG4
0.00344069	-0.767461	0.667	0.889	1	RERG
0.00344363	0.300573	0.944	1	1	SMC1A
0.00344789	1.58	0.944	1	1	AREG
0.00345343	0.346638	0.889	1	1	AL355488.1
0.00345573	-0.307206	0.722	0.944	1	AL008729.2
0.00345898	-0.724461	0.556	0.833	1	BEND5
0.00346952	-0.765847	0.889	1	1	DHFR
0.00347051	0.108268	0.556	0.5	1	AP002784.1
0.00347726	0.965756	0.944	1	1	CDH1
0.00348959	0.354392	0.889	0.833	1	MYOM2
0.00351381	-0.328534	0.833	0.889	1	DPYSL3
0.00351631	0.289371	0.778	0.722	1	AC008760.2
0.00351924	-0.020459	0.944	1	1	ATG12
0.00353034	0.749589	0.889	1	1	STN1
0.0035388	-0.478653	0.778	0.944	1	Z94721.3
0.00355336	0.154963	0.389	0.111	1	AL732372.1
0.00356106	-0.573037	0.889	1	1	FBL
0.00356702	1.53441	0.889	1	1	KRT4
0.00356859	-0.392959	0.889	1	1	KAT7
0.00357767	0.568264	0.889	0.944	1	MGAT3
0.00358553	-0.4839	0.889	1	1	USP11
0.00360659	-0.64322	0.778	0.944	1	ZNF300
0.00360842	-0.85502	0.889	1	1	FGGY
0.00360914	-0.754059	0.889	0.944	1	ACSS1
0.00361993	0.460114	0.889	0.889	1	ARHGAP30
0.00362909	-0.405033	0.722	0.944	1	AL662884.3
0.00363213	-0.42917	0.889	0.944	1	GCAT
0.00364355	-1.26375	0.889	0.944	1	PTTG1
0.00364809	-0.418956	0.889	1	1	RBBP7
0.00365293	0.681599	1	1	1	CTSD
0.00365609	0.128719	1	1	1	VPS36
0.00365636	-0.25489	0.889	1	1	ZNF784
0.00365871	-0.339863	0.889	1	1	SEPTIN10
0.0036714	-0.431222	0.722	1	1	AC012358.3
0.00368609	-0.21584	0.944	1	1	AC092279.1
0.00368734	0.068375	0.667	0.167	1	DUXAP8
0.00368832	0.0700314	0.667	0.389	1	SMPX
0.00370328	-0.406806	0.889	1	1	PGRMC1
0.00370442	0.450762	0.889	0.944	1	LHFPL2
0.0037099	-0.348982	0.833	1	1	AP001462.1
0.00371027	-0.605239	0.722	0.944	1	ARHGAP33
0.00372243	-0.505005	0.833	1	1	LINC02018
0.00372556	0.30388	0.722	0.278	1	IL31RA
0.00372689	-0.443482	0.889	1	1	RACGAP1
0.00372989	0.202559	0.889	0.833	1	GSEC
0.00374127	-0.635625	0.889	1	1	UNC5B
0.00374487	0.298326	0.722	0.722	1	C1orf143
0.00376065	-0.324053	0.778	0.944	1	FOXRED2
0.00377193	1.28643	1	1	1	MYH9
0.00378537	-0.330692	0.889	1	1	ZCCHC9
0.00379461	-0.423642	0.889	0.944	1	HEATR6
0.00379517	0.170392	0.556	0.444	1	LRRC3
0.00379921	-0.551482	0.722	0.944	1	ZKSCAN2-DT
0.00379999	0.192916	0.778	0.833	1	TRIM17
0.00381439	0.275915	0.833	0.889	1	PCDHB2
0.00381488	-0.615773	0.833	1	1	AC009120.2
0.00382249	-0.251798	0.611	0.944	1	PELI2
0.00382316	0.151075	0.833	0.833	1	CATSPERB
0.00383222	-0.558913	0.889	1	1	CEP192
0.00383457	-0.441767	0.889	1	1	FBXL4
0.00383647	1.25448	0.944	1	1	PARP9
0.00383684	0.860386	0.889	1	1	ARHGDIB
0.00384214	-0.849425	0.889	1	1	CENPU
0.00384307	-0.416601	0.778	1	1	LY6G5B
0.00384417	-0.553884	0.889	1	1	HDGFL3
0.00384563	-0.39612	0.833	1	1	FSBP
0.00384808	0.200533	0.667	0.722	1	AC133785.1
0.00385079	-0.502981	0.833	1	1	CDK3
0.00387018	-0.329381	0.944	1	1	DDX46
0.0038724	1.20723	0.944	1	1	SLC30A1
0.00387282	0.439484	0.889	1	1	DOK4
0.00387786	-0.686943	0.833	0.944	1	CYP2C18
0.00389208	-0.292915	0.889	1	1	TLK1
0.00390689	-0.24266	0.556	0.889	1	TMPO-AS1
0.00390726	-0.507486	0.889	1	1	NEMP1
0.00391826	-0.380554	0.889	1	1	CTCF
0.0039191	0.252785	0.944	1	1	ILF3-DT
0.00392021	-0.715353	0.889	1	1	GGH
0.00392169	-0.39112	0.833	0.944	1	DHODH
0.00392177	-0.507287	0.889	1	1	PDK3
0.00393652	0.108511	0.944	1	1	EXOSC9
0.00393976	-0.706798	0.889	0.944	1	TMEM237
0.00397065	0.220115	0.722	0.556	1	IFI44L
0.00398411	0.693724	0.889	0.778	1	PDGFB
0.00398919	-0.475154	0.556	0.944	1	ANGPT1
0.00401341	0.971502	0.944	1	1	SLC39A6
0.0040142	0.388345	0.889	0.889	1	TMC7
0.00401875	1.0388	0.944	1	1	CTSB
0.00402262	-0.22384	0.889	1	1	GTF2H1
0.00402282	-0.630148	0.833	1	1	SERTAD4
0.00402675	-0.386452	0.889	1	1	CERS5
0.00402912	0.109637	0.722	0.222	1	MYCN
0.00405716	-0.253782	0.944	1	1	ZC3H6
0.00406455	-0.458594	0.833	1	1	PTCH1
0.00406629	0.42526	0.944	1	1	GOLGA6L10
0.00407592	-0.381608	0.833	1	1	AC027097.1
0.00407784	-0.323123	0.833	0.944	1	AC004889.1
0.00407964	0.240402	0.611	0.611	1	OR10H1
0.00408296	0.938354	0.944	1	1	MVP
0.00408404	-0.652945	1	1	1	RPL3
0.00408966	-0.686215	0.833	1	1	PDE4D
0.00409546	-0.296111	0.778	1	1	ISL1
0.0041012	-0.442692	0.778	1	1	Z99127.4
0.00410887	-0.368397	0.889	1	1	EIF2A
0.00412257	-0.285369	0.722	0.944	1	FGFBP3
0.00412772	-0.120706	0.944	1	1	RNPS1
0.00412797	-0.723094	0.889	1	1	SHPRH
0.00415239	0.370007	0.833	0.833	1	MGAM
0.0041584	0.499625	0.889	1	1	SLC9A7
0.00415991	-0.335562	0.889	1	1	SENP1
0.00416851	0.475868	0.889	1	1	PDXK
0.00418282	-0.308175	0.722	0.944	1	SLC35G2
0.00418294	0.343504	0.667	0.611	1	LINC02233
0.00418549	-0.107375	0.278	0.778	1	Z82195.3
0.00418768	0.432955	0.722	0.833	1	FHOD3
0.00419775	-0.997932	0.722	1	1	COL4A6
0.00421293	-0.493815	1	1	1	RPS7
0.00421563	-0.338806	0.722	1	1	RGS9
0.00421709	-0.499907	0.278	0.722	1	ZNF295-AS1
0.00425065	-0.301135	0.833	0.833	1	TENT5C
0.00425934	0.133968	0.667	0.667	1	SALL4
0.00426383	-0.147339	0.556	0.778	1	AGAP1-IT1
0.00427302	-0.204239	0.556	0.889	1	LINC02012
0.00427739	0.135534	0.444	0.056	1	MSC
0.00428286	-0.348722	0.833	1	1	AC008522.1
0.00429157	-0.619041	0.889	1	1	GPSM2
0.00429162	-0.470894	0.889	1	1	ARID2
0.0043029	-0.536433	0.889	0.944	1	RFC4
0.0043033	0.814214	0.889	1	1	CTSZ
0.00430629	0.116811	0.722	0.611	1	SIK1
0.00431415	1.41781	0.944	1	1	ACTN1
0.00432308	0.631952	0.889	1	1	AK4
0.00432351	1.31291	0.889	0.944	1	GPR161
0.00433389	-0.313824	0.778	1	1	CAMKK1
0.00434533	-0.436922	0.944	1	1	PNISR
0.00434827	-0.477574	0.889	0.944	1	CHAF1A
0.00435907	-0.516393	0.889	1	1	APPL1
0.0043667	-0.568372	0.889	1	1	GABPB2
0.00437145	-0.344105	0.833	1	1	TMEM117
0.00437412	0.103483	0.667	0.5	1	ELOVL3
0.0043745	-0.296258	0.889	1	1	THAP2
0.00437781	-0.545622	0.889	1	1	FBF1
0.00438517	0.66056	0.889	1	1	CYBRD1
0.00438772	-0.596492	0.889	1	1	FAN1
0.00438892	-0.402455	0.889	0.944	1	NUP35
0.00439094	-0.507435	0.889	0.944	1	MCM3
0.00440242	0.650508	0.889	0.889	1	SLCO1B3
0.00440326	0.937405	0.889	1	1	NPDC1
0.00441185	-0.355376	0.833	1	1	GPHN
0.00444343	-0.521456	0.889	1	1	THRB
0.00445376	-0.488985	0.889	1	1	ALDH16A1
0.00445735	-0.496696	0.889	1	1	CYCS
0.0044637	-0.502149	0.889	1	1	TLE2
0.00447314	-0.46966	0.722	1	1	AL645568.1
0.00448231	-0.565158	0.778	1	1	AC015871.7
0.00448753	-0.455825	0.778	1	1	AC108047.1
0.00449085	-0.314403	0.889	1	1	SPOP
0.00450691	-0.441823	0.667	0.889	1	HMGA2-AS1
0.00450762	0.811204	0.889	1	1	DHCR24
0.00451106	-0.401089	0.889	0.944	1	TRAF3IP2-AS1
0.0045167	-0.278356	0.889	1	1	RBM48
0.00453509	0.24969	0.833	0.556	1	C19orf81
0.00453591	-0.293749	0.889	1	1	TAF11
0.00454099	0.0962252	0.611	0.444	1	OSCAR
0.00454547	-0.0782779	0.944	1	1	NCBP2
0.00454879	-0.545559	0.889	1	1	GMNN
0.00454932	-0.4717	0.889	0.944	1	TBCE
0.00455821	1.01825	0.944	1	1	KIF13B
0.00457148	0.0666868	0.722	0.611	1	AC010641.2
0.00458532	-0.16941	0.333	0.778	1	SLC6A4
0.00459855	-0.352511	0.889	1	1	SNRPA
0.00460046	0.204085	0.889	0.778	1	CAVIN2
0.0046008	0.324408	0.944	1	1	MAP3K4
0.00462053	-0.280874	0.611	0.944	1	ACSM3
0.00463064	0.121225	0.556	0.556	1	IRX2
0.00463448	-0.343259	0.611	0.833	1	NEXMIF
0.00463534	1.07887	0.889	1	1	SAMD9
0.00464143	0.116781	0.667	0.611	1	AL121772.1
0.00464512	-0.398651	0.889	1	1	WAC-AS1
0.00465425	-0.254969	0.889	1	1	NADK2
0.00465722	-0.416426	0.722	1	1	AC093849.4
0.00466301	-0.439222	0.889	1	1	ZNF566
0.00466509	0.508178	0.889	1	1	RRAGC
0.00467698	-0.636145	0.833	1	1	AL354733.3
0.00468083	-0.329903	0.833	1	1	XRCC3
0.00468102	2.26298	0.889	1	1	KRT13
0.00468191	-0.353631	0.889	1	1	RBM26-AS1
0.00470942	-0.527544	0.722	0.944	1	RAD51D
0.00471407	0.753585	0.889	1	1	INF2
0.00472384	0.599979	0.944	1	1	CDK11B
0.0047337	-0.223385	0.5	0.722	1	SYCP3
0.00473704	-0.268949	0.722	0.889	1	AL590399.1
0.00475259	0.08575	0.5	0.222	1	CDH6
0.00477378	-0.526961	0.889	1	1	PTK2B
0.00477773	-0.537917	0.778	1	1	LSP1
0.0047865	0.0767093	0.722	0.444	1	FUT9
0.00478659	-0.507366	0.889	1	1	THUMPD2
0.00479627	0.124572	0.556	0.333	1	B4GALNT2
0.0047987	-0.228811	0.222	0.611	1	CU633906.2
0.00480229	0.626343	0.889	0.611	1	KLK6
0.00480276	-0.140226	0.944	1	1	FAM111A
0.00480649	-0.694207	0.889	1	1	DDHD1
0.00481546	-0.470809	0.889	1	1	ZNF791
0.00482972	0.81282	0.889	1	1	PDLIM7
0.00483034	-0.63614	0.889	1	1	ZNF737
0.00483732	-0.520456	0.889	1	1	AASDH
0.00483914	0.475235	0.889	1	1	NECTIN2
0.00485125	-0.34378	0.722	0.944	1	AC107884.1
0.00485861	0.53351	0.889	1	1	VASP
0.00489022	-0.714206	0.889	1	1	SMC4
0.00489078	-0.602229	0.889	1	1	CASP10
0.00489187	-0.626974	0.889	0.944	1	RBM12B
0.00489415	-0.619875	0.889	1	1	STEAP1
0.00490858	-0.407101	0.889	1	1	DCAF16
0.00491121	0.157719	0.944	1	1	MBP
0.00492284	-0.597234	0.889	1	1	DCLRE1C
0.0049268	0.840935	0.944	1	1	AP3D1
0.00494967	0.0747562	0.944	1	1	SOX21
0.00496108	-0.599053	0.889	1	1	PSMA3-AS1
0.00496428	-0.48561	0.889	1	1	ALG10B
0.00498979	2.01273	0.944	1	1	PXDN
0.00499455	-0.226263	0.833	1	1	AC011462.5
0.00499554	-0.252115	0.611	0.833	1	MMP19
0.00500842	1.10266	0.833	0.944	1	PRDM8
0.00500911	0.00447571	0.944	1	1	PPP2R3C
0.00500937	0.370319	0.889	1	1	TXNDC11
0.00501223	-0.318968	0.889	0.944	1	TRIM69
0.00501385	-0.711176	0.889	1	1	C12orf57
0.00501691	-0.209052	0.944	1	1	SECISBP2
0.00502894	1.01803	0.944	1	1	CD276
0.00503387	-0.482911	0.889	1	1	KIF22
0.00503702	1.2828	1	1	1	SLC38A2
0.00503851	-0.348756	0.889	1	1	BUB3
0.00504394	-0.49786	0.833	1	1	NFATC4
0.0050447	0.617412	0.944	1	1	FAM3C
0.00504498	0.113212	0.778	0.778	1	MLIP
0.00504873	-0.578168	0.889	1	1	NT5C
0.00506671	0.529003	0.889	1	1	REXO2
0.00508735	-0.344777	0.889	1	1	GIT1
0.00509626	0.616902	0.944	1	1	SEPTIN9
0.00509836	-0.681566	0.889	1	1	CBR1
0.00510029	0.428148	0.889	1	1	PACS1
0.00511882	-0.315342	0.944	1	1	GPBP1
0.00513206	-0.477525	0.889	1	1	AGK
0.00513238	-0.267858	0.889	1	1	ACAP2
0.00514059	-0.421072	0.889	1	1	AL022311.1
0.00514155	0.140427	0.944	1	1	PTPRA
0.00514515	-0.289682	0.611	0.889	1	ESR2
0.00514567	-0.244314	0.889	1	1	APOOL
0.00516234	-0.272043	0.389	0.833	1	LINC02042
0.00517886	-0.635317	0.833	0.889	1	AC013652.1
0.00518641	0.259613	0.889	1	1	PPP2R1A
0.00519742	0.42788	0.889	0.833	1	THNSL2
0.00520583	-0.328593	0.833	0.944	1	TLCD5
0.00520882	-0.339776	0.889	1	1	LSM8
0.00520989	0.0734066	0.611	0.333	1	HLA-DOB
0.00521314	0.19125	0.333	0	1	MMP8
0.00522315	0.386286	0.889	1	1	BCAR1
0.005229	-0.607352	0.889	1	1	LUC7L
0.00525869	0.102311	0.444	0.111	1	APCDD1L
0.00526324	0.165452	0.611	0.444	1	SELP
0.00526703	-0.878837	0.889	1	1	SELENBP1
0.00527197	1.393	1	1	1	CDKN2B
0.0052762	-0.28575	0.5	0.889	1	AC239809.3
0.00528202	-0.269416	0.611	0.944	1	AC107214.1
0.00528351	0.464987	0.944	1	1	ALAS1
0.00530104	-0.546018	0.778	0.944	1	AP002495.1
0.00531474	0.0755165	0.944	1	1	KIF2A
0.00532452	1.33406	0.889	1	1	GJB2
0.0053519	-0.255662	0.889	1	1	RBM22
0.00535388	1.73049	0.944	1	1	MICAL2
0.0053641	0.29095	0.444	0.556	1	KCNC2
0.00536666	-0.566663	0.556	0.889	1	KIF4A
0.00537907	0.62497	0.889	0.944	1	OSMR
0.00537976	-0.621852	0.889	1	1	TTL
0.00538288	0.603784	0.889	0.944	1	PGM1
0.00538298	-0.468327	0.889	1	1	MPC1
0.00541082	-0.235975	0.778	0.833	1	CACNB2
0.00542192	0.236169	0.833	0.889	1	ADM2
0.00542657	0.374929	0.833	0.833	1	PLEKHG4B
0.00543108	-0.342411	0.889	1	1	HMGXB4
0.00543173	-0.294462	0.889	1	1	UBR7
0.00543204	-0.309359	0.889	1	1	AC005523.2
0.00544032	0.332507	0.889	0.889	1	SLC12A8
0.00545737	-0.310657	0.889	1	1	GIN1
0.00545973	0.764612	0.833	0.722	1	HEPHL1
0.00546368	-0.430476	0.889	1	1	SH3BP5
0.0054694	0.0523335	0.667	0.333	1	SLC6A2
0.00548281	0.398049	0.889	1	1	SNX9
0.00548896	0.998533	1	1	1	BAX
0.00549345	-0.566481	1	1	1	RPS25
0.00549619	-0.602569	0.889	1	1	TPD52
0.00549905	-0.160477	0.556	0.833	1	AC246785.3
0.00550076	-0.174831	0.111	0.667	1	SV2A
0.00550412	-0.455727	0.722	0.889	1	CDC7
0.00551154	-0.380382	0.889	1	1	POGK
0.00552113	-0.196358	0.889	1	1	NUDT21
0.0055297	0.917302	0.889	1	1	SCD
0.00552974	0.786461	0.889	1	1	TMEM184A
0.00553236	0.350608	0.833	0.889	1	TMEM63C
0.00554158	-0.378919	0.778	0.889	1	AC110285.2
0.00554347	0.308719	0.889	0.833	1	F8A1
0.0055754	-0.218289	0.611	0.944	1	EPHA1-AS1
0.00557566	0.896608	0.944	1	1	PKM
0.00558131	-0.29774	0.889	1	1	GLCE
0.00558288	-0.298221	0.889	0.944	1	AC016876.1
0.00558557	-0.397845	0.889	1	1	MIB2
0.00558708	-0.187647	0.389	0.778	1	AL136419.3
0.00559707	-0.191976	0.833	0.944	1	TNFRSF11B
0.00560058	-0.705913	0.889	1	1	TTC39C
0.00561504	2.24794	0.944	0.889	1	FSCN1
0.00562464	0.697525	0.889	1	1	FDPS
0.00564102	-0.199836	0.444	0.833	1	EGR3
0.00565824	1.03412	0.944	1	1	TMED9
0.00566461	-0.601563	1	1	1	MT-CO3
0.00566863	-0.531383	0.889	1	1	DEPDC5
0.00567178	-0.256443	0.889	1	1	SPAST
0.00568493	-0.465543	0.889	1	1	SIX3
0.00568941	-0.619899	0.889	1	1	SOGA1
0.00569064	0.902907	0.944	1	1	ACAA1
0.00571047	0.149811	0.333	0.222	1	FOLR3
0.00573529	0.702555	0.889	1	1	EVPL
0.00573943	1.84232	0.944	1	1	RTKN2
0.00575557	-0.350591	0.889	1	1	COX15
0.00577933	0.361986	0.889	0.889	1	FAM89A
0.00578394	0.395801	0.778	0.667	1	ITGB2
0.00578415	0.184385	0.722	1	1	CELF4
0.00578599	-0.265172	0.944	1	1	TFAM
0.00579229	0.715603	0.889	1	1	BBOX1
0.00579405	-0.427771	0.889	1	1	TUBGCP4
0.00580334	0.278209	0.889	1	1	PACC1
0.0058395	1.19318	0.944	1	1	ANXA3
0.00584149	-0.157188	0.389	0.778	1	FRG1-DT
0.00584162	-0.215293	0.667	0.833	1	AC123768.3
0.00587233	0.249931	0.833	0.611	1	CFI
0.00587372	0.0774863	0.5	0.333	1	EMX2OS
0.00587421	0.320471	0.889	0.944	1	CLCN4
0.00588297	0.231791	0.833	0.778	1	DNAJC6
0.00588893	0.271099	0.889	1	1	NCSTN
0.00589564	0.295655	0.889	1	1	DDX47
0.00589778	-0.485299	0.889	1	1	SNHG7
0.00592559	-0.255377	0.889	0.944	1	SLC25A21-AS1
0.00594042	-0.322863	0.889	1	1	CNPY3
0.00596273	-0.306018	0.833	0.889	1	MTBP
0.00596673	-0.408549	0.889	1	1	BICDL1
0.00597118	-0.164687	0.5	0.722	1	EDN2
0.0059823	-0.0959161	0.333	0.889	1	AC027277.1
0.00598712	-0.71434	0.833	0.944	1	PCCA-DT
0.00599158	-0.507835	1	1	1	RPS3A
0.005999	0.829135	0.944	1	1	PINK1
0.00600332	-0.203803	0.556	0.889	1	MYCBP2-AS1
0.00602509	2.86309	0.944	0.889	1	AC010624.5
0.00602717	-0.229605	0.444	0.722	1	C6orf223
0.00604141	-0.469256	1	1	1	MT-CYB
0.00604646	-0.717625	0.778	0.944	1	TNNC2
0.00604776	1.12754	0.889	1	1	CCND1
0.00606131	-0.515863	0.833	1	1	AC012360.3
0.00606715	-0.358324	0.889	1	1	FANCG
0.00610818	0.220202	0.944	1	1	ZNF512
0.00611438	0.222614	0.944	1	1	CCDC77
0.00611615	-0.202003	0.444	0.889	1	AC006206.1
0.00611864	0.482184	0.889	1	1	CTTN
0.00612026	0.290531	0.889	0.833	1	AL031587.3
0.00612276	-0.441181	0.889	1	1	GTF2H2C
0.00614031	-0.284682	0.778	0.944	1	AP003119.2
0.00614186	0.800859	0.889	1	1	NME4
0.00615062	-0.420754	0.889	1	1	AL450998.2
0.00615337	-0.35025	0.889	1	1	THAP12
0.00615444	0.114119	0.611	0.5	1	TMEM200A
0.00615925	-0.558889	0.889	1	1	ERCC6L2
0.00616737	-0.574794	0.889	1	1	SVBP
0.00618314	-0.292618	0.833	1	1	AL590617.2
0.0061872	0.114061	0.833	0.5	1	INA
0.00620209	-0.130691	0.556	0.889	1	AL033523.1
0.00620406	-0.65144	0.889	1	1	MYCL
0.00620939	-0.392935	0.833	0.944	1	SMARCD3
0.0062247	0.480089	0.889	0.833	1	RGS20
0.00622906	-0.226379	0.389	0.833	1	OIP5
0.00625714	-0.064953	0.944	1	1	ZNF704
0.0062614	0.375678	0.944	1	1	ADIRF-AS1
0.00626523	-0.661031	0.889	1	1	EPHX2
0.00628974	-0.190872	0.667	0.833	1	AS3MT
0.00630313	-0.48421	0.833	0.889	1	KCTD15
0.00630353	-0.482446	0.889	0.944	1	POLH
0.00630801	0.0842447	0.5	0.389	1	PWRN1
0.00630825	-0.372847	0.889	1	1	AC090114.2
0.00631295	-0.536195	0.889	1	1	RAPGEF5
0.0063226	-0.373773	0.833	0.889	1	CHEK1
0.00636017	-0.254773	0.833	0.944	1	PPM1J
0.0063654	-0.171256	0.167	0.556	1	AC006972.1
[truncated: 26,500 more rows]
