# Supplementary material for: Single-cell profiling demonstrates the combined effect of wheeze phenotype and infant viral infection on airway epithelial development
Source: Sci Adv. 2025 May 23;11(21):eadr9995. doi: 10.1126/sciadv.adr9995 (PMC12101503; doi:10.1126/sciadv.adr9995)
Supplement: Supplementary file 2 — Datasets S1 to S3 [file sciadv.adr9995_datasets_s1_to_s3.zip › adr9995_dataset_s3.xlsx]

## Sheet: Sheet1
p_val	avg_log2FC	pct.1	pct.2	p_val_adj	Gene
6.21087e-40	1.90199	0.889	0	2.27324e-35	AC243829.5
4.40986e-34	0.700005	0.889	0.611	1.61405e-29	NPIPB2
8.97199e-34	-3.39254	0.056	0.944	3.28384e-29	NOS2
2.51912e-33	0.783379	0.889	0.111	9.22022e-29	TBC1D3D
1.05991e-30	-2.74477	0.667	1	3.87939e-26	AADAC
2.02368e-28	-2.32951	0.5	1	7.40686e-24	GPC3
1.02374e-21	-3.50718	0.778	1	3.747e-17	DAPL1
7.62038e-20	-1.9109	0.833	1	2.78914e-15	FAM3B
2.23108e-19	1.38253	0.889	0.889	8.16599e-15	CSF2RA
3.14532e-16	-3.21349	0.778	1	1.15122e-11	GSTA1
6.56932e-16	-0.765009	0	0.944	2.40444e-11	SOSTDC1
1.94313e-15	-0.637001	0.333	0.889	7.11206e-11	LINC01060
2.57739e-15	-2.13957	0.889	1	9.4335e-11	GPX2
3.17674e-15	-3.59413	0.778	1	1.16272e-10	SERPINB4
6.87252e-15	-1.74225	0.278	0.944	2.51541e-10	ELN
8.87515e-15	-1.16427	0.778	0.944	3.24839e-10	WFDC3
1.29332e-14	-1.7975	0.778	1	4.73368e-10	ASCL2
3.60633e-14	-1.20987	0.278	0.889	1.31995e-09	PIK3C2G
3.91336e-14	-1.3186	0.278	0.889	1.43233e-09	CLDN22
8.35707e-14	-1.13827	0.111	0.833	3.05877e-09	BEST2
3.4144e-13	-1.12301	0.667	1	1.2497e-08	TMEM150C
4.29353e-13	-0.818092	0.667	1	1.57147e-08	FEZF1
6.04399e-13	-0.958619	0.5	0.944	2.21216e-08	SOX5
1.07715e-12	-0.843268	0.5	0.889	3.94247e-08	AC010998.3
1.34061e-12	-0.692939	0.889	0.944	4.90677e-08	ZNF93
1.34601e-12	0.697659	0.667	0.222	4.92654e-08	HLA-DQA2
2.80716e-12	0.707208	0.889	0.778	1.02745e-07	CRYBB2
2.87113e-12	-1.04991	0.667	0.944	1.05086e-07	AC106795.2
3.92514e-12	-1.76016	0.778	1	1.43664e-07	PART1
4.51204e-12	-0.926095	0.611	0.944	1.65145e-07	FEZF1-AS1
4.98516e-12	-2.04689	0.944	1	1.82462e-07	ADH7
5.93054e-12	0.500875	0.889	0.833	2.17064e-07	WFIKKN1
6.21359e-12	-2.74244	0.722	0.944	2.27424e-07	UGT2A1
8.44653e-12	-0.580351	0.222	0.889	3.09151e-07	LINC01139
9.09835e-12	-1.02077	0.389	0.944	3.33009e-07	AC113383.1
9.37132e-12	-1.36695	0.722	1	3.43e-07	BOC
1.396e-11	-0.329237	0.722	0.889	5.10951e-07	AC145212.1
1.48691e-11	-0.972014	0.611	0.944	5.44224e-07	ZNF711
2.25408e-11	0.47692	0.778	0	8.25017e-07	AL359987.1
2.30127e-11	-2.10024	0.778	1	8.4229e-07	CD36
2.55403e-11	-0.772899	0.5	0.944	9.348e-07	HLF
2.89926e-11	-1.25083	0.833	0.944	1.06116e-06	SLC9A9
2.97509e-11	1.91636	0.889	0.778	1.08891e-06	FABP3
3.22829e-11	-1.63942	0.667	1	1.18159e-06	CALML3
3.31136e-11	-1.95814	0.889	1	1.21199e-06	GSTA4
4.81113e-11	-0.887302	0.722	1	1.76092e-06	OTX2
6.19515e-11	-1.24363	0.889	0.944	2.26749e-06	GATM
6.31671e-11	-0.932145	0.444	0.889	2.31198e-06	PAX7
6.37012e-11	-1.62571	0.833	1	2.33153e-06	KIAA1324
9.23213e-11	2.27181	0.944	0.889	3.37905e-06	SLC7A5
1.23181e-10	-1.35511	0.889	1	4.50855e-06	LFNG
2.06257e-10	-0.600752	0.333	0.889	7.54921e-06	KCNK7
2.1491e-10	-0.376127	1	1	7.86594e-06	ELP5
2.68488e-10	0.504985	0.889	0.889	9.82693e-06	AL033523.1
3.19543e-10	-1.0618	0.889	1	1.16956e-05	PCP4L1
3.38266e-10	-1.26413	0.889	1	1.23809e-05	ARHGEF19
3.45175e-10	-0.575407	0.722	0.889	1.26337e-05	SLC16A11
3.6018e-10	-1.60402	0.778	1	1.31829e-05	GPR155
3.79964e-10	-0.357523	0.111	0.833	1.39071e-05	MICU3
3.88444e-10	-1.6421	0.833	1	1.42174e-05	GPNMB
4.81984e-10	-0.580377	0.444	0.944	1.76411e-05	TET1
5.18634e-10	-1.77555	0.778	1	1.89825e-05	HS3ST6
5.45612e-10	2.01851	1	1	1.99699e-05	QSOX1
6.28717e-10	-1.26265	0.778	0.944	2.30117e-05	SEMA6A
7.03903e-10	-1.68551	1	1	2.57636e-05	LMO4
8.38138e-10	-2.60803	0.889	1	3.06767e-05	LY6D
9.1224e-10	-1.13102	0.833	1	3.33889e-05	PHYHD1
9.30098e-10	-1.80047	0.722	1	3.40425e-05	NKX3-1
1.16502e-09	-1.09709	0.833	1	4.26409e-05	UGT1A7
1.37464e-09	-0.46392	0.111	0.944	5.03132e-05	PYDC1
1.38028e-09	3.7404	1	1	5.05197e-05	THBS1
1.84848e-09	-1.14165	0.778	1	6.76561e-05	PAX3
1.95144e-09	-1.37436	1	1	7.14246e-05	ALDH3A2
2.00041e-09	-1.34038	0.722	1	7.32169e-05	EPHB6
2.2269e-09	-0.599897	0.056	0.889	8.15066e-05	SLC47A1
2.61367e-09	-0.444959	0.389	0.944	9.56628e-05	FOXN1
2.63737e-09	-1.50011	0.889	1	9.65305e-05	SYNPO2
2.9568e-09	-0.629092	0.833	1	0.000108222	AL590617.2
3.46861e-09	-1.85083	0.889	1	0.000126954	TCF4
3.47153e-09	-0.861707	0.944	1	0.000127061	SNHG17
4.99469e-09	1.92264	0.944	0.722	0.000182811	SERPINE1
5.01566e-09	-0.487886	0.389	0.889	0.000183578	AL591501.1
5.2727e-09	1.79279	0.889	0.333	0.000192986	OLFM4
5.44065e-09	-0.679835	0.111	0.722	0.000199133	LUM
5.55031e-09	-1.18864	0.556	0.944	0.000203147	LINC02185
5.95979e-09	0.569259	0.556	0.111	0.000218134	AL732372.1
6.27361e-09	-1.09819	0.833	0.944	0.00022962	EFS
7.26981e-09	-0.25009	0.167	0.944	0.000266082	LINC00470
7.27432e-09	-1.26415	0.722	1	0.000266247	AC084816.1
9.25573e-09	-0.410399	0.222	0.833	0.000338769	DMRT3
9.49536e-09	0.73956	0.833	0.667	0.00034754	ANGPTL4
1.26256e-08	-0.788662	0.556	0.944	0.000462109	PLA2G4F
1.2862e-08	-0.799956	0.944	1	0.000470764	TRIM24
1.3112e-08	-0.754668	0.889	1	0.000479913	BMP7
1.53122e-08	-0.971775	0.611	0.889	0.000560443	KIT
1.61618e-08	-1.08572	0.833	0.944	0.000591539	TMEM158
1.62393e-08	-0.471296	0.222	0.833	0.000594373	CSRNP3
1.64164e-08	-0.388547	0.611	0.944	0.000600858	MIR9-3HG
1.66418e-08	-1.74913	0.944	1	0.000609105	UNC5B-AS1
1.79027e-08	1.7245	0.944	1	0.000655256	FAM83A
1.92808e-08	-0.30988	0.222	0.889	0.000705695	LINC02763
2.10673e-08	0.948105	1	1	0.000771085	BCR
2.80076e-08	1.25576	0.944	0.611	0.0010251	SFTA1P
3.35773e-08	-2.26871	0.722	0.944	0.00122896	BCL11B
3.37735e-08	-1.20557	0.556	0.944	0.00123615	ATP13A5
3.47522e-08	-1.31907	0.889	1	0.00127197	TRIM7
3.49131e-08	-0.581975	0.222	0.889	0.00127785	AC090004.2
3.83441e-08	-1.24414	0.778	1	0.00140343	CYP4F3
3.85948e-08	-1.34516	0.944	1	0.00141261	SCPEP1
4.06776e-08	-1.45898	0.889	1	0.00148884	LYPD6B
4.18966e-08	-0.917062	0.667	0.944	0.00153346	AC012368.1
4.60536e-08	-0.620803	1	1	0.00168561	OTX1
4.9411e-08	-1.90275	0.833	1	0.00180849	BCL11A
5.01818e-08	-0.997413	0.833	0.944	0.00183671	CYP2C18
5.19788e-08	-1.10643	0.944	1	0.00190248	P2RY1
6.03558e-08	-0.557202	0.611	0.944	0.00220908	STARD4-AS1
6.28198e-08	-0.59394	0.944	1	0.00229927	ING4
6.31847e-08	-0.560139	0.833	1	0.00231262	MUTYH
6.39671e-08	-0.419896	0.278	0.889	0.00234126	LEF1
6.43129e-08	-0.707187	0.556	1	0.00235392	MPP4
7.6328e-08	-0.723144	0.722	1	0.00279368	EDARADD
8.95243e-08	-0.739218	0.611	1	0.00327668	BST1
9.41975e-08	-0.706938	0.722	0.944	0.00344772	AC011447.3
9.62976e-08	-0.796711	1	1	0.00352459	NIBAN1
9.90492e-08	-1.11452	0.667	1	0.0036253	ASB9
1.06908e-07	-0.707482	0.722	0.944	0.00391295	LINC02256
1.14729e-07	-1.0798	0.889	1	0.00419921	ITGA9-AS1
1.20576e-07	-3.30917	0.556	0.944	0.00441321	MMP10
1.34899e-07	0.254075	0.667	0	0.00493745	DEFB119
1.40556e-07	-0.943051	0.833	1	0.00514449	CD302
1.40676e-07	-0.222942	0.222	0.833	0.00514888	SHISA6
1.42333e-07	1.47021	0.889	0.778	0.00520953	LIPG
1.47794e-07	-0.616983	1	1	0.0054094	XPA
1.48721e-07	-1.37928	0.944	0.944	0.00544332	PLAGL1
1.52992e-07	-0.336769	0.667	0.944	0.00559966	CAMK1
1.56167e-07	-1.00402	0.944	1	0.00571588	SNHG19
1.58847e-07	-0.732182	0.944	1	0.00581396	TMEM18
1.83144e-07	-0.436892	0.389	0.833	0.00670327	NEXMIF
1.83485e-07	0.867717	0.944	1	0.00671575	SRXN1
1.90308e-07	-0.71329	0.833	1	0.00696546	FAM102B
1.94582e-07	-1.28946	0.556	0.833	0.00712188	GSTA2
1.9977e-07	-0.537306	0.667	0.833	0.00731177	TLN2
2.01202e-07	-0.900024	0.889	1	0.0073642	GSTT2B
2.02876e-07	-0.688625	0.944	1	0.00742546	ZNF100
2.05076e-07	-0.562461	0.056	0.722	0.00750597	AC007993.3
2.08357e-07	-0.98601	0.667	0.944	0.00762609	HYMAI
2.20674e-07	-0.649901	0.833	0.944	0.00807687	CA11
2.33277e-07	-0.54419	1	1	0.00853818	CIRBP
2.40983e-07	-0.622942	0.667	0.944	0.00882021	CDKN2C
2.45116e-07	2.15227	0.944	1	0.00897147	ZG16B
2.59763e-07	-0.728147	0.778	0.944	0.0095076	NPNT
2.82148e-07	-0.744771	0.611	0.944	0.0103269	PCDH9
2.97882e-07	-0.860354	0.778	0.944	0.0109028	MFAP2
2.98584e-07	0.819366	0.889	0.667	0.0109285	TLR4
3.06432e-07	-1.21787	1	1	0.0112157	DBI
3.07648e-07	-0.294883	0.167	0.833	0.0112602	AC011374.1
3.0935e-07	-0.582294	0.778	0.944	0.0113225	CLYBL
3.15075e-07	-0.822492	0.778	1	0.011532	GSTO2
3.16136e-07	-1.07053	0.889	1	0.0115709	SOX2
3.23072e-07	-0.499489	0.667	0.889	0.0118248	AC084819.1
3.25054e-07	-0.474782	0.944	1	0.0118973	ZCCHC7
3.36111e-07	-0.573533	1	1	0.012302	EMP2
3.42437e-07	-2.21159	0.944	1	0.0125335	KRT15
3.53456e-07	-0.772792	0.667	0.944	0.0129368	SYCP2
3.55809e-07	-0.437937	0.5	0.889	0.013023	LYPD6
3.87251e-07	-0.645853	0.722	0.889	0.0141738	SAMD13
4.11725e-07	-0.404476	0.5	0.889	0.0150695	LDHD
4.36244e-07	-0.813844	0.944	1	0.015967	LIME1
4.37301e-07	-0.709091	0.5	0.944	0.0160056	TSLP
4.61937e-07	-0.509	0.333	0.833	0.0169074	NRCAM
4.83339e-07	-0.5935	0.889	1	0.0176907	AL354740.1
4.90306e-07	-0.571424	0.722	0.944	0.0179457	STMN3
4.92195e-07	-0.614165	0.5	0.944	0.0180148	TRPV6
4.92675e-07	-0.735598	0.833	1	0.0180324	LDOC1
5.2845e-07	-0.926955	1	1	0.0193418	PLEKHA5
5.31121e-07	-1.08459	0.722	0.944	0.0194396	GLI3
5.50033e-07	-1.24863	0.944	1	0.0201317	ARHGAP24
5.56385e-07	-1.13206	0.889	1	0.0203643	HEY1
5.88076e-07	-0.58034	0.389	0.889	0.0215242	EDDM13
5.89703e-07	0.192705	0.667	0.389	0.0215837	LINC00482
6.2043e-07	1.31882	1	1	0.0227083	ST14
6.28698e-07	2.15254	1	1	0.023011	PHLDA1
6.3126e-07	-0.247641	0.944	1	0.0231047	SMIM7
6.42716e-07	0.73942	0.889	0.833	0.0235241	TGM2
6.46503e-07	-1.46757	0.667	0.944	0.0236626	MEGF6
6.56839e-07	-0.547786	0.556	0.944	0.024041	GLI2
6.579e-07	-0.564273	0.556	0.944	0.0240798	PLEKHG4
6.71409e-07	1.3903	0.833	0.722	0.0245742	EEF1A2
6.74278e-07	-0.519497	0.389	0.833	0.0246792	PHYHIP
6.77588e-07	-1.52762	0.944	1	0.0248004	MIR99AHG
6.79101e-07	-0.293204	0.333	0.833	0.0248558	PRKAG2-AS1
7.13396e-07	-0.847152	0.889	1	0.026111	FOXP2
7.36729e-07	-0.336292	0.389	0.833	0.026965	LINC01550
7.72741e-07	0.18633	0.833	0.556	0.0282831	CDYL2
7.74957e-07	-1.0127	0.944	1	0.0283642	SELENOP
8.63646e-07	-0.40757	0.278	0.889	0.0316103	AC104126.1
8.64309e-07	-0.429536	0.778	1	0.0316346	TSPAN10
8.64483e-07	-0.456385	0.556	0.778	0.0316409	GAS1RR
9.09605e-07	1.54431	1	1	0.0332924	TNFRSF12A
9.16228e-07	-0.583577	0.889	0.944	0.0335348	AC074032.1
9.42206e-07	-1.21861	0.889	1	0.0344857	VAV3
9.45178e-07	1.22045	0.944	1	0.0345945	LRG1
9.75851e-07	-0.425151	0.611	1	0.0357171	RGS9
9.81374e-07	-0.7118	0.389	0.833	0.0359193	HMCN1
1.00535e-06	1.55394	0.944	1	0.0367969	MYEOV
1.01622e-06	-0.657186	0.944	1	0.0371948	SYNC
1.10843e-06	-0.871094	0.889	1	0.0405695	BEX2
1.11568e-06	-0.555959	0.444	0.944	0.0408349	TMEM213
1.12317e-06	1.48059	1	1	0.041109	CYTOR
1.13491e-06	0.252779	0.611	0.444	0.0415389	AC084262.2
1.13838e-06	-0.877182	0.944	1	0.0416657	FCGRT
1.15153e-06	-0.445251	0.944	1	0.042147	SH3BP5
1.18715e-06	-0.693684	0.889	1	0.0434509	NSMCE4A
1.19433e-06	-0.865987	0.944	1	0.0437136	SNHG32
1.19882e-06	-0.742192	0.833	1	0.0438779	TESK2
1.2856e-06	-0.763065	0.889	1	0.0470542	RPARP-AS1
1.37324e-06	-2.18552	0.944	1	0.050262	PTPRZ1
1.38263e-06	-0.465662	0.333	0.889	0.0506057	FXYD6
1.40237e-06	0.896231	1	1	0.0513281	ACTN4
1.4952e-06	-1.11428	0.667	1	0.0547259	TNFRSF18
1.50071e-06	-0.564938	0.944	1	0.0549274	PRIM1
1.55501e-06	1.44553	1	1	0.0569151	PPARD
1.59289e-06	-0.668993	0.667	0.889	0.0583013	CBR3
1.62291e-06	-0.413091	0.5	0.889	0.0594003	MCF2L-AS1
1.75808e-06	-1.15552	0.611	0.944	0.0643475	RNF165
1.88035e-06	-0.471375	0.722	1	0.0688228	CASC9
1.94839e-06	2.66613	1	1	0.0713128	LAMC2
2.00036e-06	-0.144475	0.167	0.778	0.0732153	AC104071.1
2.01246e-06	-1.00194	0.722	0.944	0.0736581	APCDD1
2.03152e-06	-0.951678	1	1	0.0743556	SULF2
2.04405e-06	0.751336	0.722	0.444	0.0748144	LINC02577
2.08976e-06	0.302624	0.722	0.5	0.0764874	TMEM236
2.14844e-06	-0.853954	0.556	1	0.078635	AL590226.2
2.15464e-06	-0.471457	0.833	1	0.0788619	RHNO1
2.17851e-06	-0.941555	0.833	1	0.0797358	JPH1
2.18331e-06	-0.270879	0.444	0.889	0.0799112	LRP4
2.25097e-06	-0.383769	0.667	0.944	0.0823878	AP003119.2
2.2629e-06	-0.499418	0.556	0.944	0.0828246	DLX6-AS1
2.27418e-06	-0.802117	0.778	0.944	0.0832372	LINC01564
2.4083e-06	-1.23936	1	1	0.0881461	KLK11
2.51006e-06	1.32094	0.944	0.889	0.0918708	ZBED2
2.54576e-06	-0.564823	0.944	1	0.0931775	ARL14EP
2.66464e-06	-0.693402	0.833	0.944	0.0975286	CR381653.1
2.71777e-06	-0.550001	0.889	1	0.0994731	FAM117B
2.72263e-06	-0.537798	0.667	0.944	0.0996511	AC011043.1
2.75746e-06	-0.655651	0.944	1	0.100926	ZNF675
2.91835e-06	-1.06115	0.944	1	0.106814	NCKAP5
2.94161e-06	0.584488	0.889	0.667	0.107666	AL139393.2
2.95668e-06	-0.64635	0.389	0.778	0.108217	CD3G
2.97916e-06	-1.3369	0.944	1	0.10904	CSRP2
3.09799e-06	0.543867	0.833	0.667	0.113389	FCHO1
3.10185e-06	-0.591716	0.556	0.889	0.113531	SDC2
3.11443e-06	-1.70926	0.944	1	0.113991	MT1X
3.25065e-06	-2.11526	0.944	1	0.118977	TFF3
3.26512e-06	1.60027	0.944	0.944	0.119507	ETS1
3.30841e-06	-1.01621	0.722	0.944	0.121091	ZNF519
3.35156e-06	-0.260355	0.167	0.944	0.122671	LINC00640
3.3971e-06	-0.699291	0.944	1	0.124337	DHRS4-AS1
3.48582e-06	-0.284611	0.833	0.944	0.127585	LINC01948
3.98756e-06	-0.60555	0.944	1	0.145949	OSGEP
4.09662e-06	-1.30824	0.889	1	0.149941	PIR
4.15727e-06	-0.728508	0.833	1	0.15216	ALKBH2
4.20556e-06	0.598645	1	1	0.153928	BCAR1
4.28186e-06	0.763203	1	1	0.15672	TIGAR
4.35166e-06	-0.384427	0.778	1	0.159275	HCAR2
4.37115e-06	0.858269	1	0.944	0.159989	KIAA0040
4.50632e-06	0.552113	0.889	0.833	0.164936	FOSL1
4.52048e-06	-0.583495	0.944	1	0.165454	NAGK
4.57272e-06	-0.792042	0.722	0.944	0.167366	DEPTOR
4.66695e-06	0.793945	0.944	1	0.170815	BCL3
4.73365e-06	-1.02418	0.944	1	0.173256	STEAP1
4.79597e-06	-1.81588	1	1	0.175537	MIR205HG
5.16278e-06	-0.321416	0	0.722	0.188963	KRT77
5.23317e-06	0.2531	0.889	0.444	0.191539	TMEM74B
5.26421e-06	0.914065	1	1	0.192675	MPZL1
5.3389e-06	1.06382	0.944	0.778	0.195409	ALOX5
5.34328e-06	-0.777002	0.833	0.944	0.195569	C1QTNF12
5.38556e-06	-0.592146	0.889	1	0.197117	CEBPA
5.41667e-06	1.54041	0.944	1	0.198256	OAS1
5.41869e-06	1.41329	0.833	0.833	0.19833	GALNT6
5.4732e-06	-0.594636	0.944	1	0.200324	LIAS
5.52216e-06	-1.53704	0.889	1	0.202117	ALDH1L1
5.59301e-06	-1.20879	0.778	1	0.20471	FMO2
5.59758e-06	-0.476591	0.667	0.944	0.204877	ANKDD1A
5.73332e-06	-0.203386	0.278	0.778	0.209845	AC124067.2
5.78803e-06	-0.537783	0.889	1	0.211848	ZNF436-AS1
5.86786e-06	-1.11877	0.944	1	0.214769	CAPNS2
5.91198e-06	-0.540832	0.889	1	0.216384	ST7L
6.04316e-06	1.28787	0.944	0.833	0.221186	HBEGF
6.05203e-06	2.92071	0.611	0.5	0.22151	BPIFA2
6.12556e-06	-0.550713	0.667	0.944	0.224202	C2CD4B
6.25105e-06	-0.465261	0.889	1	0.228795	AC007098.1
6.27411e-06	0.310482	0.667	0.611	0.229639	MTRNR2L10
6.36797e-06	-0.600388	1	1	0.233074	DANCR
6.39331e-06	-0.262196	0.222	0.833	0.234002	LINC01224
6.39843e-06	-0.34279	0.444	0.889	0.234189	CCDC140
6.44955e-06	-0.75255	0.833	1	0.23606	FMO4
6.52769e-06	2.26922	1	1	0.23892	PLAUR
6.65312e-06	-0.325667	0.389	0.944	0.243511	COLEC10
6.98869e-06	-0.752652	0.611	0.944	0.255793	SOBP
7.13156e-06	-0.227855	0.111	0.778	0.261022	RERGL
7.17291e-06	0.980481	0.889	0.833	0.262536	KISS1
7.31647e-06	1.21025	1	1	0.26779	DUSP6
7.50504e-06	-1.10031	0.667	0.944	0.274692	WNT10A
7.53339e-06	-1.3082	0.944	1	0.27573	AASS
7.5501e-06	0.866022	1	1	0.276341	CNN2
7.7008e-06	-0.478417	0.944	0.944	0.281857	CEP68
7.80783e-06	-0.957158	0.889	1	0.285774	ZNF43
8.10427e-06	-0.472312	0.444	0.722	0.296624	B4GALNT4
8.23166e-06	-0.96813	0.889	0.944	0.301287	TRIM59
8.57984e-06	-0.458261	0.778	0.944	0.314031	RAB15
8.63753e-06	-0.354895	0	0.778	0.316142	NTF3
8.6733e-06	-0.292968	0.333	0.889	0.317451	LUZP2
8.82121e-06	-0.0985326	1	1	0.322865	THUMPD1
8.97127e-06	-0.310539	0.667	0.889	0.328357	ALDH1L2
9.049e-06	-1.06438	0.722	1	0.331202	DLX5
9.07369e-06	0.892835	1	1	0.332106	SHB
9.12832e-06	2.01954	1	0.889	0.334105	TUBB3
9.27456e-06	1.33133	1	1	0.339458	SLC16A3
9.61392e-06	-0.95746	0.833	1	0.351879	VANGL2
1.03218e-05	0.20274	0.611	0.444	0.37779	CPNE4
1.04367e-05	-0.392816	0.056	0.778	0.381995	MEG3
1.04787e-05	-0.847644	0.833	1	0.383531	ZNF681
1.0497e-05	-0.285978	0.667	0.944	0.3842	SCUBE3
1.05532e-05	-0.615717	0.944	1	0.386256	GRTP1
1.05593e-05	-0.505165	0.944	1	0.386481	PIGF
1.06197e-05	-0.373504	1	1	0.388691	C1orf131
1.12687e-05	-0.679939	1	1	0.412444	POF1B
1.1313e-05	-0.316571	0.889	0.944	0.414066	RASIP1
1.16234e-05	-0.57013	0.833	0.944	0.42543	UGT1A6
1.19582e-05	0.960184	1	1	0.437684	ARHGEF10L
1.20667e-05	-0.374513	0.889	1	0.441655	SOX21-AS1
1.2288e-05	-0.329198	0.389	0.833	0.449753	ADAMTS6
1.24396e-05	0.249403	0.889	0.778	0.455304	SGCE
1.24783e-05	-0.195505	0.111	0.722	0.45672	AC079062.1
1.25199e-05	-0.787445	1	1	0.458242	EML4
1.26163e-05	0.202717	0.778	0.556	0.461771	AL731571.1
1.26607e-05	-0.27458	0.556	0.889	0.463394	SCN9A
1.28309e-05	-0.875468	0.889	1	0.469625	ALDH9A1
1.30948e-05	-2.21112	0.944	1	0.479284	CALML5
1.33313e-05	-1.04004	0.667	0.944	0.487938	SOX6
1.34577e-05	-0.331839	0.444	0.889	0.492565	AC239809.3
1.36849e-05	1.15024	1	1	0.500882	TOR4A
1.37706e-05	-0.536298	1	1	0.504018	TRIM13
1.39147e-05	-0.240678	0.556	0.833	0.509293	AC245100.6
1.40906e-05	0.147193	0.667	0.278	0.515729	CACNA1C
1.44209e-05	-0.630892	0.611	0.833	0.52782	LINC01315
1.45202e-05	-0.420269	0.944	1	0.531455	NSRP1
1.51804e-05	0.743262	0.944	0.778	0.555619	SGPP1
1.52021e-05	-0.589715	1	1	0.55641	EPB41L4A-AS1
1.54701e-05	-0.314549	0.389	0.889	0.566222	TNIK
1.55609e-05	-0.769067	0.333	1	0.569545	IGF2
1.57503e-05	-0.808995	0.778	0.944	0.576478	CENPP
1.63342e-05	-0.58537	0.556	0.833	0.597849	LGI1
1.63351e-05	-0.664071	0.444	0.833	0.597883	PPP1R1B
1.63604e-05	-0.645057	0.944	1	0.598808	YBEY
1.65907e-05	-0.707744	0.722	1	0.607237	NEURL3
1.66398e-05	0.709975	0.944	1	0.609034	OSGIN2
1.66721e-05	-1.18945	1	1	0.610217	ATP1B3
1.70105e-05	-1.01762	1	1	0.622603	RASSF6
1.71281e-05	-1.04139	0.944	1	0.626905	PHGDH
1.80236e-05	-0.407946	0.722	0.944	0.659682	DUSP2
1.83309e-05	0.266366	0.611	0.222	0.67093	NKAIN1
1.8967e-05	-0.435284	0.833	0.944	0.69421	AL132780.2
1.8992e-05	0.996228	0.833	0.833	0.695128	PLEKHG4B
1.91439e-05	-0.76278	0.778	0.944	0.700685	FANCE
1.92698e-05	-1.10278	1	1	0.705293	RPL10A
1.93666e-05	-0.39095	0.889	0.944	0.708837	ZNF486
1.99367e-05	0.255622	0.833	0.611	0.729702	PIWIL2
2.00552e-05	0.880131	0.833	0.556	0.734039	C11orf96
2.04308e-05	1.05807	1	1	0.747786	KIF1C
2.04611e-05	-0.771096	0.833	1	0.748898	AUXG01000058.1
2.06995e-05	-1.0578	0.611	0.944	0.757624	C14orf132
2.07361e-05	-0.422683	0.944	1	0.758961	GTPBP6
2.0796e-05	0.916973	1	0.944	0.761156	RAB11FIP5
2.11246e-05	0.990874	0.944	0.833	0.773181	FILIP1L
2.11968e-05	-0.493285	0.556	0.889	0.775825	RERG
2.14964e-05	1.98338	0.944	1	0.786789	IFI27
2.15793e-05	2.10623	0.889	1	0.789822	LINC01088
2.18374e-05	-0.576299	0.667	1	0.799271	ASIC1
2.20953e-05	-0.372976	0.667	0.944	0.80871	PHACTR1
2.21802e-05	-0.727181	0.889	1	0.811819	RMND1
2.24746e-05	-0.352113	0.722	0.944	0.822593	LINC01560
2.31055e-05	-0.804659	0.889	1	0.845685	GPM6B
2.32077e-05	-0.451468	1	1	0.849426	COIL
2.32146e-05	-0.708573	0.5	0.833	0.849677	STXBP6
2.33566e-05	-0.3498	0.556	0.833	0.854875	MAFTRR
2.41288e-05	-0.470343	1	1	0.883138	IFI16
2.42113e-05	-0.287991	0.333	0.889	0.886157	DCLK1
2.42215e-05	0.106984	0.611	0.333	0.886532	FARP1-AS1
2.42309e-05	1.4864	1	1	0.886876	IGFBP3
2.45302e-05	-0.44691	0.833	0.944	0.897829	ARMCX5-GPRASP2
2.46955e-05	0.790405	0.944	0.833	0.903878	SPRY4
2.48602e-05	-1.08064	0.944	1	0.909908	SERPINF1
2.52659e-05	-0.146491	0.278	0.833	0.924758	LINC02301
2.53632e-05	-0.968987	1	1	0.928318	EZH2
2.55884e-05	-1.21735	0.778	1	0.936559	CYP2W1
2.57341e-05	1.92194	1	1	0.941894	PLAU
2.58091e-05	0.166703	0.556	0.556	0.944639	NR4A3
2.60588e-05	-0.864606	0.667	0.889	0.953778	LINC01170
2.61365e-05	-0.513171	0.944	1	0.956622	TRMT10B
2.65953e-05	0.390271	0.722	0.556	0.973416	AP005233.2
2.66817e-05	0.852002	1	1	0.976578	TRAF4
2.68505e-05	-1.10514	0.944	1	0.982756	ABCC5
2.69898e-05	-0.351101	0.556	0.889	0.987852	SCN1A-AS1
2.74914e-05	1.02119	1	1	1	MAP7D1
2.82579e-05	-0.487114	0.722	0.944	1	TMEM220
2.84605e-05	0.126902	0.667	0.222	1	ONECUT3
2.88072e-05	-0.70089	0.889	0.944	1	KCNC4
2.89937e-05	0.969347	0.944	1	1	MAP1LC3B2
2.92792e-05	-0.755411	0.778	0.944	1	AC009061.2
2.93736e-05	2.06271	1	1	1	F3
3.02066e-05	-0.40265	0.389	0.778	1	LZTS1
3.02629e-05	0.970739	0.944	0.889	1	KCNQ1
3.06725e-05	-0.388895	0.722	0.944	1	AL354822.1
3.06886e-05	-0.442856	1	1	1	MED19
3.08089e-05	-0.137003	0.944	1	1	AC009107.2
3.16092e-05	1.03332	0.944	0.444	1	WNT7A
3.16125e-05	0.182346	0.778	0.611	1	CCRL2
3.18572e-05	-0.759418	1	1	1	RPS21
3.19631e-05	-0.517715	0.833	1	1	ARL10
3.19713e-05	-0.848892	1	1	1	STOX2
3.24863e-05	-1.2585	0.944	1	1	CENPJ
3.25618e-05	-0.753665	0.778	0.944	1	AC019080.1
3.26152e-05	0.399628	0.833	0.667	1	ACOT1
3.3183e-05	1.03747	0.833	1	1	XDH
3.3315e-05	0.604411	0.889	0.833	1	GP6
3.33651e-05	0.294684	0.833	0.778	1	AC005256.1
3.38227e-05	1.16089	1	1	1	MET
3.3923e-05	-1.08021	1	1	1	RPL3
3.40648e-05	-0.48396	1	1	1	CBWD1
3.43285e-05	-0.323984	0.667	0.889	1	LINC00992
3.43855e-05	-0.375415	0.833	1	1	AC008522.1
3.54769e-05	-0.537648	1	1	1	ENTPD5
3.55502e-05	-0.518841	1	1	1	IMPDH2
3.56271e-05	-0.341155	0.611	0.944	1	AL008729.2
3.5902e-05	-1.17018	0.944	1	1	NHLRC3
3.61042e-05	-0.30201	0.889	1	1	ANKRD16
3.68174e-05	0.117683	0.667	0.222	1	AC011287.1
3.7081e-05	-1.13306	1	1	1	RPS4X
3.75632e-05	-0.697544	0.944	1	1	EXOG
3.78644e-05	1.1116	1	1	1	DIAPH1
3.83877e-05	1.12475	0.889	0.944	1	CCL20
3.84207e-05	-0.499685	0.944	1	1	C2orf27A
3.8754e-05	0.274561	0.833	0.611	1	SIK1
3.8795e-05	0.709658	1	1	1	DNM2
3.89715e-05	0.826995	0.889	0.667	1	SAMD11
3.91056e-05	-1.38543	0.778	1	1	TCEA3
3.92235e-05	1.43982	1	1	1	BCAT1
3.92742e-05	0.338759	0.611	0.444	1	AC006058.1
4.001e-05	1.39769	1	1	1	PMEPA1
4.07385e-05	0.690869	1	1	1	SCAF1
4.08763e-05	-0.344864	1	1	1	EXOSC8
4.10723e-05	-0.627929	0.833	0.944	1	ARL17B
4.12057e-05	0.61666	1	1	1	PPP2R1A
4.15157e-05	-0.72355	1	1	1	NOP53
4.2334e-05	-0.283148	1	1	1	NDUFA10
4.26247e-05	-0.397449	0.944	1	1	PEX3
4.26506e-05	-0.448243	0.944	1	1	MED11
4.36257e-05	-0.669047	0.778	0.944	1	PLXDC2
4.51406e-05	-0.612613	0.833	1	1	DGCR6
4.52024e-05	-0.29121	0.611	0.833	1	CACNB2
4.52792e-05	-0.326944	0.889	1	1	AL050341.2
4.56256e-05	1.4903	1	1	1	COTL1
4.69969e-05	-0.540914	0.833	0.944	1	ANKRD13B
4.74138e-05	-0.711702	0.722	1	1	CYP3A5
4.79781e-05	-1.02416	0.944	1	1	IGSF9
4.8942e-05	0.668491	0.889	0.833	1	LINC02352
4.92954e-05	-0.456095	0.944	1	1	PAAF1
4.93226e-05	-0.569269	0.833	0.944	1	SEMA4A
4.93492e-05	0.346975	0.778	0.556	1	IFI44L
4.93531e-05	-0.277535	1	1	1	TEFM
4.95006e-05	1.31444	1	1	1	MFGE8
4.97256e-05	-0.667378	0.944	1	1	EMC9
5.00058e-05	0.438357	0.889	1	1	USB1
5.05483e-05	-0.966375	0.722	0.944	1	AL354836.1
5.06812e-05	-0.237127	0.944	1	1	METTL25
5.06837e-05	1.37364	1	1	1	KLF6
5.08355e-05	-0.57122	0.889	1	1	CKMT2-AS1
5.0838e-05	1.44724	1	1	1	DUSP4
5.09026e-05	1.32055	1	1	1	MICAL2
5.12878e-05	-0.268968	1	1	1	UTP23
5.13515e-05	-0.424401	0.556	0.889	1	MT1F
5.14262e-05	-0.561052	0.889	1	1	SOX21
5.20476e-05	0.855231	1	1	1	MAPRE1
5.20798e-05	-0.346528	0.5	0.944	1	AC239799.1
5.22339e-05	-0.826509	0.889	1	1	DYRK4
5.23274e-05	-0.710908	0.722	0.889	1	TCN2
5.29636e-05	1.38821	0.944	1	1	ST3GAL4
5.33305e-05	-0.285187	0.333	0.833	1	AL358777.1
5.36897e-05	1.03661	1	1	1	HK2
5.51693e-05	1.36876	1	0.944	1	ITGB6
5.70974e-05	-0.256258	0	0.778	1	PCDH17
5.71903e-05	-0.459838	0.611	1	1	AC009501.3
5.74715e-05	-0.411339	0.889	1	1	LIPT1
5.76683e-05	1.05168	1	1	1	TMC6
5.76766e-05	-0.315296	0.5	0.833	1	C2orf88
5.77766e-05	-0.467424	0.944	1	1	USE1
5.77931e-05	-0.346013	0.611	0.944	1	GARNL3
5.86722e-05	-0.234084	0.056	0.722	1	AIM2
5.8794e-05	-0.910536	0.722	0.944	1	SUSD4
5.96385e-05	-0.872318	1	1	1	CHD9
6.05356e-05	0.205144	0.778	0.611	1	AC104041.1
6.08459e-05	0.828973	1	1	1	TMEM184B
6.20488e-05	1.03079	1	1	1	PLEKHF1
6.27533e-05	0.892793	0.611	0.167	1	KRTAP2-3
6.43644e-05	-0.357162	0.944	1	1	RMDN1
6.45263e-05	-0.500585	0.556	0.944	1	ADGRL3
6.6636e-05	-0.297407	0.5	0.944	1	GHR
6.6741e-05	0.992399	1	1	1	MYO1B
6.67663e-05	0.131113	0.833	0.611	1	LURAP1L-AS1
6.68687e-05	-0.553569	0.611	0.944	1	C12orf56
6.73208e-05	0.818468	0.944	1	1	SNX9
6.82779e-05	-0.805836	0.889	1	1	USP18
6.91381e-05	1.16136	1	1	1	ZFP36
6.93184e-05	1.18583	0.944	1	1	BIRC3
6.94968e-05	0.768952	0.944	1	1	RRP7A
7.11446e-05	-0.0997853	0.944	1	1	UTP25
7.14055e-05	1.28145	1	1	1	MGAT1
7.20703e-05	-1.08903	0.889	1	1	ASRGL1
7.23073e-05	1.35707	1	1	1	HLA-B
7.23119e-05	-0.291867	0.722	0.944	1	TMCC2
7.27799e-05	1.94848	0.611	0.389	1	FGF5
7.28792e-05	-0.648173	0.722	0.944	1	ZNF90
7.28992e-05	-0.557147	0.889	1	1	ZNF253
7.31705e-05	0.542485	0.611	0.278	1	DYSF
7.391e-05	-0.336926	0.444	0.722	1	SLC22A17
7.40006e-05	-0.653801	0.944	1	1	CPE
7.45779e-05	0.833872	1	0.944	1	MFSD12
7.55051e-05	-0.499822	0.722	0.944	1	PRELID2
7.58411e-05	-0.866711	1	1	1	SNHG8
7.61715e-05	-0.803752	0.889	0.944	1	CYP4F12
7.7438e-05	-0.732203	0.667	1	1	NCR3LG1
7.75476e-05	-0.355828	0.944	1	1	MCCC1
7.79312e-05	-0.657586	0.722	0.944	1	ANGPT2
7.82757e-05	-0.37739	0.889	1	1	RRP8
7.87604e-05	-0.127669	0.556	0.889	1	SEMA6D
7.87742e-05	-0.26892	0.389	0.889	1	RTN4RL1
7.9146e-05	-1.39692	0.833	1	1	COLCA1
7.92806e-05	-0.580861	0.889	1	1	NIFK-AS1
8.04677e-05	0.196159	0.667	0.333	1	AC090164.2
8.06732e-05	-0.398031	1	1	1	TIMM21
8.12328e-05	-0.950983	1	1	1	RPS9
8.25052e-05	0.313652	0.722	0.5	1	AC004870.2
8.26638e-05	0.615561	0.944	0.778	1	DAB2
8.37051e-05	-0.342666	0.556	0.889	1	AC005082.1
8.39496e-05	1.40253	0.889	0.889	1	CXCL2
8.406e-05	-0.702251	1	1	1	AOPEP
8.46733e-05	-0.987578	1	1	1	RPS18
8.62535e-05	-0.298898	0.556	0.889	1	AL358115.1
8.6423e-05	-0.198047	1	1	1	GPALPP1
8.69539e-05	0.259818	0.722	0.611	1	SHC4
8.70936e-05	-0.320963	0.667	1	1	AL008721.2
8.76458e-05	-0.555622	0.944	1	1	C12orf45
8.79844e-05	-0.437146	0.667	1	1	SYCE3
9.04404e-05	0.926235	1	1	1	TMEM38B
9.05193e-05	0.532735	0.889	0.944	1	RAP1GAP2
9.06764e-05	1.06751	1	0.889	1	BCAR3
9.14896e-05	-0.35565	0.667	0.889	1	PRKCQ-AS1
9.1628e-05	-0.539076	0.944	1	1	NAA60
9.19091e-05	-0.222092	0.111	0.722	1	EPHA7
9.33969e-05	0.0926674	0.611	0	1	GSTM1
9.50037e-05	-0.740451	0.611	0.944	1	UGT1A1
9.50418e-05	-0.460001	0.944	1	1	TGS1
9.53631e-05	-0.347189	0.889	0.944	1	CRYZ
9.55067e-05	0.944527	1	1	1	MARCKS
9.61098e-05	-0.648216	0.889	0.944	1	KDM4A-AS1
9.66402e-05	-0.143133	0.444	0.833	1	HAAO
9.74337e-05	-0.189623	1	1	1	AIMP1
9.75066e-05	-0.367663	0.889	1	1	PANK1
9.86285e-05	-0.377488	1	1	1	DMAC2L
0.000101023	-0.712186	0.889	1	1	DMRTA2
0.000102007	1.53166	1	0.944	1	FBLIM1
0.000102163	-0.776368	0.722	0.944	1	SDK1
0.000102593	-0.92082	1	1	1	RPL28
0.000102661	-0.643315	0.833	0.944	1	MRAP2
0.000102821	-0.688587	0.889	1	1	TFDP2
0.00010298	-0.523343	0.944	1	1	DDB2
0.000103602	0.519578	0.778	0.611	1	B3GNT6
0.000104054	0.937586	1	0.944	1	WFS1
0.000104217	-0.431044	0.5	0.944	1	AC107884.1
0.000104594	0.569002	0.889	0.944	1	DGAT2
0.000106073	-0.422431	0.944	1	1	ASPSCR1
0.000106373	-0.454157	1	1	1	FAM200B
0.000106986	0.270625	0.722	0.444	1	KIF26A
0.00010813	2.25393	0.944	0.778	1	PTGS2
0.000108333	1.12289	1	1	1	ITGB1
0.000108357	-0.94854	1	1	1	RPS23
0.000108635	1.56942	1	1	1	EDN1
0.00011088	-0.532509	0.944	0.944	1	DLEU1
0.000111513	0.214129	0.833	0.667	1	NKILA
0.000112625	-0.413441	0.778	1	1	AC027097.1
0.000112902	-1.08135	0.778	1	1	CYP2J2
0.000113963	-0.509938	0.889	1	1	C12orf65
0.000113972	-0.153633	0.389	0.833	1	NT5C1B
0.000114504	1.8373	1	1	1	CFB
0.00011484	-0.381966	1	1	1	ALG8
0.000116116	-0.472599	0.722	0.889	1	NOTCH4
0.000116562	0.0996389	0.722	0.278	1	KLHL30
0.000116582	-0.243939	0.167	0.778	1	WNT10B
0.000117265	-0.212028	0.556	0.889	1	LRIG2-DT
0.000117702	1.07771	0.889	0.944	1	LIMCH1
0.000118872	-0.258223	0.667	0.944	1	AC114760.2
0.000119402	0.793155	1	1	1	STK10
0.000120436	0.899546	0.889	0.611	1	BCL2A1
0.000122846	-1.05546	1	1	1	SNHG29
0.000124165	-0.28137	0.667	0.944	1	CCDC163
0.000126276	-0.872813	0.778	0.944	1	RASSF8-AS1
0.000126498	0.698562	1	1	1	PSAP
0.000126595	-0.514792	0.667	1	1	AC010997.5
0.000126666	-0.263258	0.167	0.667	1	DPP4
0.000127099	0.29004	0.611	0.333	1	AC079163.2
0.000128016	-0.198087	0.389	0.722	1	HIF3A
0.000128393	-0.381087	0.944	0.944	1	DEF6
0.000130388	0.945308	1	1	1	SBNO2
0.00013049	-1.40324	1	1	1	FABP5
0.000131396	-0.413426	0.722	1	1	HIVEP3
0.000132093	-1.17312	0.889	1	1	CLEC7A
0.000134259	-0.572009	0.833	1	1	GCA
0.000135222	-0.439258	0.611	0.944	1	CCDC152
0.000136279	1.15599	0.833	0.944	1	SH3TC1
0.00013655	-0.906863	0.833	1	1	ADA2
0.000137801	-1.14841	0.889	1	1	NUPR1
0.0001382	-0.438654	0.778	0.944	1	TTC28
0.000138376	1.05761	1	1	1	WDR1
0.000139237	0.652864	1	1	1	FLII
0.000139467	0.186677	0.833	0.722	1	AL355312.2
0.000139921	-0.55796	0.889	1	1	PAXIP1-AS1
0.000139953	-0.41786	0.944	1	1	OARD1
0.000140497	-0.275891	0.389	0.667	1	ABCG2
0.0001418	-0.40641	0.667	0.944	1	ETV7
0.00014234	1.63943	0.889	1	1	AVPI1
0.000142358	0.237802	0.833	0.889	1	AC027307.2
0.000143834	-0.421404	0.667	0.944	1	AL356113.1
0.000145975	-0.734408	0.889	1	1	PLA2G4B
0.000146816	-0.59058	0.722	0.944	1	FBXO5
0.000148827	0.318458	0.833	0.611	1	RGL3
0.000149302	-0.419323	1	1	1	KIF2A
0.000149621	-0.31669	1	1	1	PDHB
0.000151391	-0.225352	1	1	1	CRBN
0.000151463	-0.285743	1	1	1	AK2
0.000151495	-0.768976	0.944	1	1	GCLC
0.00015159	-0.646725	0.944	1	1	MRTFB
0.000151953	-0.126716	0.944	1	1	ROGDI
0.000151963	-0.383988	1	1	1	WDR61
0.000152077	0.154399	0.667	0.5	1	PPP1R16B
0.000155865	-0.439182	0.5	1	1	LINC00491
0.000156368	-0.679851	0.833	0.944	1	MATN2
0.000156526	-0.00106828	0.944	1	1	MRPL30
0.000156581	-0.44782	0.833	0.944	1	DHODH
0.000157039	-0.77953	1	1	1	RPS4Y1
0.000158924	-0.412404	0.944	1	1	ATF7
0.000159096	-0.208837	1	1	1	COPS6
0.000159797	-0.177974	0.944	0.944	1	ZSCAN26
0.00015984	-0.361857	0.889	1	1	PDIK1L
0.000160652	-0.590193	0.944	1	1	NAPEPLD
0.000161653	0.578225	0.889	0.833	1	CABLES1
0.000161728	-0.333901	0.667	0.944	1	GPC2
0.00016208	0.253158	0.667	0.611	1	OASL
0.000162367	-0.330928	0.556	0.667	1	GALNT13
0.00016734	-0.417599	0.944	1	1	MRPS18B
0.000167607	0.866172	1	1	1	RRAGC
0.00016811	-0.625603	0.889	1	1	DPH6
0.00016894	-0.236467	0.611	0.944	1	AKAP5
0.000170159	-0.330438	0.889	1	1	PTCD1
0.000170579	-0.393096	0.111	0.667	1	GLI1
0.000171061	-0.425288	0.944	1	1	MRPL1
0.000171442	0.745094	0.889	0.722	1	CYGB
0.000171763	-0.565597	0.889	1	1	RABEP2
0.000171814	-0.287207	0.667	0.889	1	DEPDC4
0.000173628	-0.333375	0.611	1	1	POLR2J2
0.000175058	-0.567454	1	1	1	WASHC3
0.00017562	2.08101	1	1	1	SAA1
0.000176342	-0.56393	0.889	1	1	FIGNL1
0.000179859	-1.36281	0.889	1	1	RIMS1
0.000180198	-0.38999	0.944	1	1	AARSD1
0.000180379	0.989975	1	1	1	FAM3C
0.000183161	-0.54561	0.889	1	1	NIPSNAP1
0.000184666	-0.854115	0.833	1	1	ITFG2
0.000185193	0.823586	1	1	1	CCDC93
0.000185421	0.835623	1	1	1	RETSAT
0.000185639	-0.446126	0.722	1	1	AP001462.1
0.00018565	1.48449	1	1	1	PLK2
0.00018749	0.158058	0.556	0.222	1	AC136475.3
0.000188251	0.409387	0.778	0.778	1	ARL14
0.000189772	-0.445242	0.889	1	1	YAE1
0.00019103	-0.916004	1	1	1	RPL18
0.00019131	-0.522675	1	1	1	RBMX
0.000191479	0.923516	1	1	1	B4GALT1
0.000193012	-1.2944	0.722	1	1	KLF3-AS1
0.000193154	1.81873	0.944	1	1	CXCL8
0.000197937	-0.363417	0.889	1	1	ZNF85
0.000198739	0.879527	0.944	1	1	VSIR
0.000200031	-0.979303	0.944	1	1	LINC01133
0.000201069	0.392785	0.778	0.389	1	SMOC1
0.000201753	-0.693282	1	1	1	EPAS1
0.000202595	-0.948144	1	1	1	GAS5
0.00020309	-0.531628	0.944	1	1	ACADSB
0.000203163	-0.337478	1	1	1	NBEAL1
0.000203463	-1.25325	0.833	1	1	OBSCN
0.000204083	0.850495	0.944	0.944	1	HRH1
0.000204612	1.55793	1	1	1	ISG15
0.000206295	-0.156915	0.444	0.833	1	AL157373.2
0.000207317	-0.361332	0.556	0.722	1	RHOH
0.000207603	0.673818	1	1	1	GATAD2A
0.000207883	-0.746791	1	1	1	RPS7
0.000208108	-0.653507	0.944	1	1	VPS36
0.000208863	-1.01196	0.944	1	1	LTBP4
0.000209086	-0.452333	0.611	0.944	1	IL27RA
0.000209415	-0.165707	0	0.778	1	AC019064.1
0.000210091	-0.375367	0.611	0.889	1	VSIG10L2
0.000211296	-0.555173	0.889	1	1	MCM3AP-AS1
0.000211447	-0.679443	0.667	0.944	1	FAM189A2
0.000214209	1.23684	1	1	1	AMOTL2
0.000216379	-0.403107	1	1	1	NSL1
0.000216697	-0.432396	0.944	1	1	EXOSC2
0.000218999	0.46397	0.833	0.611	1	TMEM156
0.000219744	-0.0974053	1	0.944	1	YJU2
0.000221429	-0.533997	0.5	0.889	1	XG
0.00022447	1.43475	1	1	1	FHL2
0.000224502	-0.31696	0.389	0.833	1	SLC13A2
0.000226606	-0.167809	1	1	1	UMPS
0.000227737	-0.337557	0.944	1	1	RNF214
0.000232578	-0.353281	0.889	1	1	FAM43A
0.00023295	-0.842247	1	1	1	LPAR6
0.000234074	-0.246158	0.333	0.722	1	TMEM211
0.000237798	0.647811	1	1	1	CLPTM1L
0.000239142	0.0866151	0.667	0.444	1	AC018781.1
0.000240542	-0.858059	1	1	1	RPS5
0.000242495	-0.301599	0.722	0.944	1	AL136295.7
0.000244972	-0.151905	0.611	0.833	1	AL157813.1
0.000245466	1.09028	1	1	1	SDC1
0.000246145	0.241437	0.667	0.556	1	NRXN3
0.000246178	0.643804	0.778	0.667	1	AL139393.1
0.00024632	-0.268548	0.944	1	1	C15orf40
0.000249127	1.48515	1	1	1	KLF7
0.000249291	1.17564	0.889	0.944	1	TMEM45A
0.000250339	-0.281169	0.944	1	1	NUP42
0.00025043	-0.783597	0.722	1	1	EGFL6
0.000251838	-0.548788	0.722	1	1	ETV2
0.000254523	2.18262	0.5	0.667	1	ADAMTS1
0.000256451	-0.991784	0.889	1	1	PAX8-AS1
0.000256754	-0.429594	1	1	1	EIF3L
0.00026021	-0.247362	0.889	1	1	GIN1
0.000261164	0.564622	0.944	1	1	NACC1
0.000262597	-0.786656	1	1	1	RPL11
0.000262688	-0.637635	0.944	0.944	1	RNASEH2B
0.000264059	-0.662646	0.944	1	1	CCNB1IP1
0.000266695	0.195863	0.722	0.667	1	AC009237.14
0.000266797	0.438688	0.833	0.889	1	NCMAP
0.000267163	0.95404	0.944	1	1	SAMD4A
0.000268427	-0.0923072	1	1	1	KRR1
0.000268566	0.891875	1	1	1	KAZN
0.000269436	-0.256525	0.778	0.889	1	LMCD1
0.000270452	-0.54176	0.944	1	1	TXN2
0.000270495	0.950627	1	1	1	GALNT1
0.000270515	1.40629	1	1	1	PHLDA2
0.000270587	-0.89441	1	1	1	RACK1
0.000271159	-0.625093	0.889	1	1	LINC00667
0.000271438	-0.34118	0.889	1	1	AC244033.2
0.000271498	1.00081	1	1	1	MYO1C
0.000273052	-0.251286	0.611	0.833	1	PKIA
0.000273175	-0.461756	0.944	1	1	GAMT
0.000273632	-0.70093	0.944	1	1	HIBCH
0.00027535	-0.614292	0.889	1	1	NDN
0.000276457	0.39941	0.722	0.389	1	AL353653.1
0.000277194	0.15478	0.722	0.5	1	AC020551.1
0.000277479	-0.306346	0.611	0.944	1	ANGPT1
0.000278262	-1.70295	0.833	1	1	ADH1C
0.00027864	1.08329	1	1	1	INF2
0.000279781	-0.288372	0.889	1	1	SLC2A8
0.000280314	-0.0942126	1	1	1	C12orf73
0.000281199	-0.629264	0.889	1	1	KIAA1586
0.00028253	-0.855284	0.944	1	1	SERPINB13
0.000283215	-0.302609	1	1	1	EXOSC7
0.000289425	-0.914382	0.778	0.944	1	SLC7A8
0.00028951	-0.209745	0.333	0.778	1	AL136419.3
0.000289955	-0.604297	1	1	1	AKR1A1
0.000290769	-0.259818	1	1	1	ZNF512
0.000291022	-1.5121	0.833	1	1	SERPINB11
0.000292027	1.16392	1	1	1	MIR4435-2HG
0.000292169	-0.379735	0.667	0.944	1	MARCH1
0.000292631	-0.335309	0.667	0.833	1	CU638689.5
0.000295103	-0.0474525	0.722	0.889	1	PPM1M
0.000296113	-0.898583	0.889	1	1	LRRC75A
0.000301809	0.562439	0.944	1	1	PDGFC
0.000303957	-0.498414	0.889	1	1	ROBO1
0.000305291	-0.345973	0.889	1	1	MHENCR
0.000310365	-0.858045	1	1	1	RPL5
0.000311818	0.443525	0.667	0.444	1	CACNG4
0.000312572	-0.375015	0.778	1	1	MBLAC2
0.000317347	-0.292092	0.722	0.889	1	AL139089.1
0.000318947	1.26189	1	0.944	1	OSMR
0.000319922	-0.72474	0.667	0.833	1	BEND5
0.00032262	-0.409377	0.556	0.944	1	AC009123.1
0.000325015	-0.369083	0.889	1	1	COX11
0.000325908	1.10467	0.944	1	1	RTKN2
0.000326069	-0.121503	1	1	1	MFF
0.000327805	-0.25049	0.611	0.833	1	GOLGA8R
0.00033195	0.470943	0.778	0.778	1	LCAL1
0.000336229	-0.0584896	1	0.944	1	MIR762HG
0.000336915	-0.520535	0.833	0.944	1	LINC00461
0.00033898	0.105861	0.556	0.222	1	LHX1
0.000340637	-0.517175	1	1	1	RNF43
0.000340681	-0.302995	0.167	0.722	1	TCF4-AS1
0.000341146	-0.547962	0.833	1	1	PDK3
0.000341678	-0.262086	0.611	0.833	1	MMP19
0.0003419	-0.875193	0.944	0.944	1	TTF2
0.000342971	-0.210732	0.444	0.778	1	AC006206.2
0.000343387	-0.247232	0.056	0.778	1	DSG1
0.000343568	-0.221887	0.278	0.778	1	AC009063.2
0.000344694	0.427309	0.667	0.667	1	EGFL7
0.000346164	-0.391983	1	1	1	PDCD4
0.000346436	-0.217553	0.722	0.889	1	AL603839.3
0.000348256	-0.818621	0.778	1	1	COLCA2
0.00034895	-0.743281	0.944	1	1	FMC1
0.00035285	-0.258704	0.833	0.944	1	ADPRM
0.000355207	-0.693688	0.889	1	1	KIF22
0.000358266	-0.913942	1	1	1	RPS2
0.000358867	-0.780532	0.944	0.944	1	WNT4
0.000360094	-0.40653	0.944	1	1	RSBN1L
0.000363063	-0.1809	1	1	1	KNOP1
0.000365784	-0.457916	0.944	1	1	SAT2
0.000365901	1.71328	0.889	0.889	1	RARRES1
0.000365912	-0.314607	0.722	0.889	1	AJM1
0.000366123	-0.469178	0.833	1	1	OSBPL5
0.00036721	-0.3379	0.944	1	1	EIF2A
0.000369348	-0.921572	0.944	1	1	COL4A5
0.000371913	-0.881702	0.889	1	1	SPON2
0.000372549	0.162964	0.722	0.833	1	LINC02542
0.000372601	-0.184781	0.611	0.833	1	AC024560.1
0.000373094	-0.357131	0.722	0.944	1	RNF212
0.000374273	1.03192	1	0.944	1	HLA-F
0.000377641	-0.30362	1	1	1	LSM8
0.00037782	0.144084	0.833	0.722	1	AC008691.1
0.000380299	-0.504729	0.833	1	1	RNF227
0.000381467	-0.816639	1	1	1	RPL7A
0.000382756	1.48332	0.944	0.944	1	TINAGL1
0.000385009	-0.312027	0.889	0.944	1	LINC00960
0.000385463	-0.442403	0.778	0.944	1	KLHDC7B
0.000386009	-0.304829	0.944	1	1	TMEM216
0.000386017	-0.647351	0.944	1	1	SIX3
0.000387702	0.165662	0.889	0.944	1	CCNJL
0.000388458	-0.254808	0.389	0.778	1	ANOS1
0.000389369	-0.388171	0.889	1	1	ALKBH4
0.000390909	-0.182975	0.278	0.722	1	MPPED2
0.00039368	-0.380589	0.889	1	1	TRIM16L
0.000396065	-0.662195	0.944	1	1	PPARGC1B
0.000398379	0.889342	0.944	0.889	1	THBD
0.000401875	0.580953	0.944	1	1	DOK4
0.00040261	0.178512	0.389	0.167	1	GUCA2B
0.000403054	-0.790772	0.833	0.944	1	SLCO4C1
0.000404792	-0.326154	0.944	1	1	SRSF8
0.000404875	-0.492231	0.833	1	1	AL645568.1
0.000407006	-0.359754	0.5	0.944	1	FETUB
0.000409927	0.799381	1	1	1	PTPN11
0.00041002	-0.280861	0.944	1	1	ZFAND1
0.000410971	-0.654832	0.944	1	1	LIG1
0.00041108	-0.221253	0.167	0.778	1	AL359504.2
0.000414154	-0.601061	0.944	0.944	1	FRMD4A
0.000415032	0.68998	0.889	0.944	1	ANTXR2
0.000415462	0.616623	1	1	1	RAB35
0.0004155	-0.473567	0.778	1	1	AL157938.3
0.000417437	0.287099	0.722	0.556	1	PRAP1
0.000417623	-0.904337	1	1	1	RPS3
0.000424894	2.2801	1	0.889	1	MSN
0.000425437	1.43454	0.944	1	1	IFI6
0.00042586	1.25776	1	1	1	ERRFI1
0.000426276	-0.453381	1	1	1	CLNS1A
0.00042715	-1.59484	0.889	1	1	IL33
0.000427735	-0.413073	0.5	0.944	1	LMO1
0.000428438	-1.1275	0.944	1	1	BCAM
0.000429143	-0.441556	0.556	0.944	1	PAPPA
0.000429775	0.107569	0.667	0.389	1	KCNJ12
0.000430754	0.750268	0.889	0.778	1	AL355512.1
0.000430983	1.28438	1	1	1	ADGRF1
0.000431341	0.691874	1	1	1	AP3D1
0.00043174	-0.493625	0.667	1	1	AC012358.3
0.000432401	0.442903	0.778	0.833	1	SUSD2
0.000436213	-0.288287	0.833	1	1	HYKK
0.000437196	-0.0731736	1	1	1	ILK
0.000438237	-0.00910808	1	1	1	DMAP1
0.000440899	0.901567	0.944	0.944	1	SLC7A11
0.00044091	-0.43555	0.222	0.722	1	COL5A3
0.000442765	1.00608	1	0.944	1	CCDC9B
0.0004429	-0.437271	0.556	0.889	1	PID1
0.00044354	-0.977407	0.667	0.889	1	AC019205.1
0.000443809	0.903225	1	1	1	CTSL
0.000445698	1.05806	1	1	1	MYO10
0.000445707	0.4363	0.889	0.833	1	SLC52A3
0.000445759	-0.424536	0.944	1	1	C19orf48
0.000447273	-0.76315	0.778	1	1	AC009120.2
0.000447443	1.42916	0.889	0.833	1	NT5E
0.000451897	-0.291225	0.556	0.944	1	ACSM3
0.000455439	-0.327213	0.944	1	1	WDR83
0.000456596	0.446812	0.889	1	1	RIPOR1
0.000456714	-0.137134	1	1	1	SRRM1
0.000458113	-0.416083	1	1	1	EHBP1
0.000459661	-0.766193	0.889	1	1	AC097376.3
0.000459663	0.0928105	0.556	0.444	1	CLLU1OS
0.000461051	-0.494637	0.833	1	1	INKA2
0.000461576	-0.82222	1	1	1	RPL34
0.000462183	-0.248433	0.944	0.944	1	KRBOX4
0.000463158	-1.32682	0.778	1	1	MB
0.000463663	1.4695	0.944	0.944	1	SPHK1
0.000463981	-0.471948	0.667	0.889	1	SLC10A5
0.000464803	-0.340372	0.722	1	1	SEPTIN1
0.000465434	-0.329161	0.889	1	1	ZNF230
0.000467134	-0.174473	0.333	0.833	1	FOLH1
0.000469193	-0.488829	0.556	0.833	1	AKAP7
0.000470289	-0.136198	0.389	0.889	1	H3F3C
0.000472758	-0.131753	0.944	1	1	SNHG30
0.000474448	-0.213051	0.667	0.944	1	FSD2
0.000474635	-0.139539	0.389	0.778	1	AMPD1
0.000474901	-0.376639	1	1	1	MGME1
0.0004772	-0.378865	0.667	0.889	1	AL391097.1
0.000478904	0.275031	0.722	0.611	1	DIPK1B
0.000479806	-0.452644	0.667	0.889	1	PRDM11
0.000481401	0.357018	0.833	0.611	1	AP001610.3
0.000486167	-0.0824529	1	1	1	CWF19L1
0.000488841	-0.183474	1	1	1	WAC-AS1
0.000495376	-0.648263	0.889	1	1	MTMR10
0.000498186	-0.168974	0.944	0.944	1	TOE1
0.000500627	-0.245889	0.833	0.944	1	CDON
0.000503565	-0.494148	0.722	0.944	1	FANCB
0.000503632	-0.43632	0.833	1	1	AF131215.6
0.000507737	-0.299748	0.944	1	1	KIN
0.000510658	-0.227914	0.833	0.944	1	ZNF573
0.000510846	-0.288514	1	1	1	CHMP4A
0.000512098	0.628269	1	1	1	NDFIP2
0.000512349	0.515462	0.833	0.833	1	GPR37
0.000512381	-0.752128	1	1	1	RPL6
0.000512506	-0.534307	1	1	1	CHD6
0.000513247	-0.526034	0.833	0.944	1	ZNF724
0.000514145	-0.533406	0.944	0.944	1	MTMR4
0.000516829	-0.676985	0.944	1	1	APEX1
0.000520206	-0.340946	0.889	1	1	GLI4
0.000521634	0.166157	0.667	0.444	1	AC037198.1
0.000522049	-0.470521	0.667	0.889	1	FBXO17
0.00052252	-0.236545	1	1	1	LARP7
0.000524044	-0.500028	0.333	0.722	1	ZNF295-AS1
0.000525107	-0.171488	0.611	0.944	1	RYR1
0.000525764	-0.632911	0.889	1	1	SLC27A5
0.000527312	-0.486918	0.889	0.944	1	OGG1
0.000528969	0.706771	1	1	1	ALDOA
0.000530691	-0.262196	0.944	1	1	NR2C2AP
0.000532264	-0.653998	0.889	1	1	RAPGEFL1
0.000534229	-0.313201	0.778	1	1	MELTF
0.000539859	0.0764036	0.667	0.389	1	CADM2
0.000540255	-0.416154	0.611	0.778	1	ABI3BP
0.000542099	-0.228879	0.444	0.889	1	SPESP1
0.000546305	-0.633014	0.722	0.889	1	TMEM97
0.000548042	-0.188019	0.333	0.833	1	GRM4
0.000549066	-0.055467	0.889	1	1	ZDHHC2
0.000550481	-0.263102	0.667	0.833	1	GLS2
0.000551736	-0.339995	0.944	1	1	CD27-AS1
0.000554142	-0.484579	0.833	1	1	AL133338.1
0.000554964	0.654838	0.944	1	1	YKT6
0.000556047	-0.219274	0.556	0.778	1	AC046158.1
0.000556067	-0.927075	0.778	0.944	1	KANTR
0.000558116	-0.278931	1	1	1	PAXX
0.000559332	-0.766711	1	1	1	RPS3A
0.0005594	-0.295514	0.556	0.889	1	EDIL3
0.000566793	-0.35107	0.278	0.778	1	UMODL1
0.000567878	-0.753483	1	1	1	RPL13
0.000573813	-0.272603	0.278	0.833	1	WFDC5
0.000576126	-0.601038	0.944	1	1	IVNS1ABP
0.00057798	-0.344345	0.667	0.944	1	DISP1
0.000578832	-0.11361	0.389	0.778	1	HMSD
0.00058239	-0.829035	0.833	0.944	1	PCCA-DT
0.000582609	-0.478289	0.889	0.889	1	COX10-AS1
0.000582726	0.974096	1	1	1	WWC1
0.000582812	-0.421535	0.833	0.944	1	FANCC
0.000583937	1.43682	1	0.944	1	FXYD5
0.000584156	-0.124142	0.222	0.778	1	ABCC9
0.000584161	-0.508027	0.667	1	1	SLC44A5
0.000584914	1.51327	0.944	0.944	1	CXCL5
0.000585082	-0.245314	1	1	1	DDX50
0.000586106	-0.114568	0.333	0.722	1	GLDN
0.000589522	1.33942	1	1	1	RESF1
0.000590387	-0.236901	0.889	0.944	1	ZRANB3
0.000592395	0.497409	1	1	1	TRAF7
0.000598924	-0.266336	1	1	1	LETMD1
0.000599108	-0.428133	0.833	1	1	AC023590.1
0.000601393	0.601077	0.889	1	1	GLIPR1
0.000602066	-0.528901	0.944	0.944	1	AL022323.4
0.000602513	0.643278	1	1	1	HEXB
0.00060353	0.577177	0.722	0.667	1	AC096751.2
0.000605822	-0.791982	1	1	1	RPL10
0.000607432	-0.57501	0.889	1	1	DSN1
0.000609019	-0.309281	0.833	0.944	1	PPP3CB-AS1
0.000610218	1.27441	0.778	0.611	1	MUC5B
0.000617621	-0.808318	1	1	1	RPL29
0.000623902	0.671511	1	1	1	CTTN
0.000624177	-0.344073	0.889	1	1	AC097448.1
0.000625631	-0.314998	0.833	0.944	1	AL513550.1
0.000626838	-0.316887	0.778	0.944	1	FAM185A
0.000627336	-0.60645	0.889	1	1	AMT
0.000629594	-0.35867	0.667	0.944	1	LIMD2
0.000637653	-0.0638026	0.944	1	1	PAK1
0.000638882	-0.386959	0.833	0.944	1	CD40
0.00063898	1.58462	1	0.889	1	FSTL3
0.000641355	0.136607	0.611	0.5	1	AP002784.1
0.000641525	1.29055	1	1	1	BHLHE40
0.000642032	-0.596278	0.833	0.889	1	FAAH
0.000644066	-0.423569	0.889	1	1	ZNF354C
0.00064871	-0.101445	0.944	1	1	SLC25A26
0.000648832	1.00986	1	0.778	1	PLCXD2
0.000649037	0.96127	0.944	1	1	LINC01186
0.000650181	-0.323503	1	1	1	SMAD1
0.000650325	0.583698	0.944	0.944	1	B3GALNT1
0.000650603	1.18754	1	1	1	B4GALT5
0.000650629	-0.311778	0.389	0.833	1	GAS1
0.000651887	-0.152807	1	1	1	MRPL24
0.000654054	0.267028	0.889	1	1	DDX47
0.000657102	1.26731	1	1	1	GALNT5
0.000657604	-0.549002	0.556	0.944	1	LINC00923
0.00066591	-0.174624	0.611	0.889	1	AL662844.4
0.000670932	-0.358022	0.889	1	1	CNBD2
0.000671254	-0.411697	0.944	1	1	THG1L
0.000672091	0.0869243	0.5	0.278	1	ATP10A
0.00068157	0.661221	1	1	1	SLC9A1
0.000683454	-0.224014	1	1	1	NUDT16L1
0.000689338	-0.471203	0.889	1	1	ABHD14B
0.000692006	-0.260538	1	1	1	MINCR
0.000693544	-0.660302	0.889	0.944	1	AC027601.6
0.000694599	-0.565828	0.889	1	1	AC008124.1
0.000696185	-0.211999	0.944	1	1	SGF29
0.000699736	-0.0944293	1	1	1	NOL12
0.000701836	-0.256389	1	1	1	NNT-AS1
0.000711411	-0.255968	0.5	0.889	1	LIMS2
0.00071198	1.22604	1	1	1	MAFK
0.000715479	-0.145312	0.056	0.667	1	KLRG2
0.000719532	-0.333173	0.722	0.944	1	AC245060.6
0.000720845	-0.539813	0.889	1	1	TFB1M
0.000724384	-0.679727	0.944	1	1	KIAA0586
0.00072546	-0.402007	0.889	1	1	VMAC
0.000725843	-0.247376	1	1	1	CEP57
0.000726816	-0.386167	0.778	1	1	KCTD21-AS1
0.000727256	-0.468936	1	1	1	ZC3H8
0.000728658	-0.547795	0.944	1	1	GSS
0.000731121	-0.559878	1	1	1	PHF14
0.000732798	-0.26549	0.944	0.944	1	TMEM25
0.000733327	-0.442839	0.833	0.944	1	CACNB4
0.000733891	-0.441801	0.944	1	1	AC027279.1
0.00074175	-0.268662	0.722	0.944	1	AC027097.2
0.000745565	-0.435283	0.889	0.944	1	SRD5A1
0.000751271	-0.103123	0.944	1	1	ALG6
0.000752094	-0.283176	0.944	1	1	MED7
0.000755538	-1.18477	0.5	0.889	1	FAM111B
0.000755636	-0.327272	1	1	1	PMPCB
0.00075726	-0.4975	0.944	1	1	FBXO42
0.000757606	0.337408	0.889	1	1	PPP1R1C
0.000758301	-0.548301	1	1	1	ADSS
0.000762289	-0.435401	1	1	1	POP5
0.000763564	-0.193774	0.667	0.889	1	MYCBP2-AS1
0.000764061	-0.190316	0.889	0.944	1	NPRL3
0.000768535	-0.181795	0.778	0.944	1	MCF2L
0.000769878	-0.524817	0.944	1	1	KRTCAP3
0.000770524	0.296442	0.722	0.667	1	RAB6B
0.000773705	-0.367846	0.889	1	1	METTL18
0.000774404	0.970367	1	1	1	EIF4G1
0.000774757	-0.215115	0.944	1	1	BCL9
0.000776048	-0.300677	1	1	1	TMEM134
0.000776523	-0.466913	0.5	0.944	1	DACT2
0.000777357	0.0729439	0.611	0.278	1	AP006748.1
0.000780408	-0.196675	0.833	1	1	AC002310.1
0.000785067	1.15168	0.944	0.944	1	TFPI
0.000787824	-0.687487	1	1	1	RPLP0
0.000787843	0.373308	0.833	0.833	1	AL139260.1
0.000789042	-0.0214258	0.889	0.889	1	AC008608.2
0.000789713	1.21254	1	0.833	1	STBD1
0.000791216	0.984041	1	1	1	SLC44A2
0.000793936	0.233506	0.778	0.667	1	C7orf61
0.000797856	-0.7913	1	1	1	RPL32
0.000798606	-0.81388	0.611	0.944	1	MRC2
0.000801006	-0.456394	0.944	1	1	NOC3L
0.000815393	-0.346514	0.833	0.944	1	ZNF829
0.000817577	-0.137323	0.833	0.944	1	ZNF280C
0.0008179	-0.260726	0.944	0.944	1	ZBTB24
0.000819763	0.726976	0.944	1	1	PARP9
0.000820635	1.10498	1	1	1	TACSTD2
0.000821046	1.17362	0.944	1	1	MYADM
0.000827753	0.673775	0.889	0.611	1	AC012087.2
0.000830161	-0.135103	0.944	1	1	ELP6
0.00083377	-0.486068	0.889	1	1	SNHG20
0.000835682	-0.481023	0.889	1	1	CROT
0.000839533	0.146913	0.722	0.389	1	LINC02783
0.000840071	1.42061	0.944	1	1	CD55
0.000846352	-0.840768	0.889	0.944	1	DLL1
0.000849026	-0.398849	1	1	1	AASDH
0.000851179	-0.495846	0.944	1	1	RBFA
0.000853408	-0.720584	0.944	0.944	1	TMEM237
0.000853626	-0.144158	0.389	0.722	1	FIRRE
0.000853845	-0.675282	0.778	1	1	ST3GAL5
0.000857022	-0.205626	0.944	1	1	NPRL2
0.000858577	-0.181903	0.833	0.944	1	AC079921.1
0.000859275	-0.999341	0.611	1	1	COL4A6
0.000861819	-0.787865	1	1	1	TUT4
0.000862256	-0.149742	0.944	1	1	ZNF277
0.000862824	0.738116	0.944	1	1	RCC1
0.000865567	0.723313	0.833	0.833	1	SULT1B1
0.000867339	0.720588	1	1	1	CEBPB
0.000867821	-0.28212	0.944	1	1	ORMDL1
0.000867981	-0.270084	0.944	1	1	TLCD3A
0.0008695	-0.354825	0.889	1	1	ZNF502
0.000876072	0.816883	0.889	0.889	1	BATF
0.000879082	0.796139	1	1	1	DSG2
0.000895823	-0.491987	0.944	1	1	TMEM44
0.000898729	-0.163025	0.944	1	1	ANKRD46
0.000900744	0.0127977	0.944	1	1	TRMT5
0.000901804	-0.549868	0.944	0.944	1	FHIT
0.000911458	-0.526776	0.889	1	1	NBPF11
0.000915914	-0.437433	0.889	0.944	1	Z82217.1
0.000919309	-0.536711	0.889	1	1	FRAS1
0.000921331	-1.25379	0.889	1	1	FAT2
0.000923926	0.0894093	0.611	0.5	1	TDRD12
0.000924024	0.72701	1	1	1	TLR2
0.000925334	0.693808	1	0.944	1	WWC2
0.000925573	1.75143	0.944	1	1	PHLDB2
0.000925944	-0.341391	0.833	1	1	ZKSCAN4
0.000931933	0.127889	0.556	0.389	1	STATH
0.000935841	-0.369184	0.944	1	1	POLA1
0.000938814	0.168291	0.5	0.556	1	AC005920.1
0.000940738	-0.456555	1	1	1	MYCBP2
0.000942882	-0.249416	0.944	1	1	ZNF576
0.000948047	1.7217	1	0.889	1	AMIGO2
0.000948931	-0.169394	0.611	0.889	1	ZNF572
0.000950416	-0.269122	0.944	1	1	PPAN
0.000954085	-0.11274	0.333	0.778	1	TMEM220-AS1
0.000956348	-0.457338	0.944	1	1	GRHPR
0.000958345	1.38385	1	1	1	KIFC3
0.000962051	-0.788742	1	1	1	SESN3
0.000962814	-0.159517	0.944	1	1	SNHG11
0.000964398	-0.143502	1	1	1	AC005523.2
0.000970133	-0.764179	1	1	1	RPSA
0.000972739	-0.384793	0.889	1	1	ATP7B
0.000975194	-0.427244	0.944	1	1	ERO1B
0.000976522	0.797245	1	1	1	TLNRD1
0.000976608	0.155442	0.722	0.833	1	SGSM1
0.000980436	0.489378	0.889	0.944	1	PHETA1
0.000981626	-0.238949	0.444	0.833	1	MCOLN3
0.000985146	-0.515255	0.889	0.944	1	STARD5
0.000985556	-0.165208	0.333	0.778	1	SLC6A4
0.000988074	0.313979	0.778	0.667	1	CMPK2
0.000988556	-0.27878	0.944	1	1	SIX2
0.000988982	-0.0798791	0.944	1	1	MITD1
0.000989293	0.913276	1	1	1	MBOAT2
0.000995606	0.683154	0.944	1	1	INPP5A
0.000996307	1.33271	1	1	1	TPM4
0.00100068	-0.135776	0.333	0.778	1	AL133351.1
0.00100505	-0.801485	1	1	1	RPS8
0.00100706	-0.665218	1	1	1	CENPC
0.00101125	-0.295024	0.944	1	1	RAB40B
0.00101299	-0.205136	0.944	1	1	TRAPPC2
0.00101382	-0.126855	0.167	0.667	1	RDH12
0.00101465	-0.559715	0.833	0.944	1	AL356599.1
0.00101505	-0.614556	1	1	1	EEF1G
0.00101873	0.0662791	0.722	0.889	1	DPYSL3
0.00102265	-0.781637	1	1	1	RPS26
0.00102356	-0.41409	1	1	1	EIF3F
0.00102426	1.01593	0.889	0.889	1	ANXA9
0.00102454	-0.308296	0.389	0.778	1	LDHC
0.00102484	-0.784384	0.944	1	1	ALG1L
0.00102606	-0.733243	0.889	1	1	MECOM
0.0010277	-0.864042	0.833	1	1	KIAA0895L
0.00103421	-0.249757	0.778	1	1	ZNF784
0.00103738	-0.255932	0	0.611	1	KRT76
0.00103738	-0.392975	1	1	1	MRPS25
0.00103861	0.905047	1	1	1	MIDN
0.00104109	-0.243399	0.611	1	1	SERPINF2
0.001042	-0.34263	0.833	0.944	1	MAGEH1
0.00104858	-0.109992	0.167	0.667	1	MYH15
0.00105095	-0.387024	0.833	1	1	AC008443.1
0.00105279	-0.465137	1	0.944	1	ADSL
0.00105545	1.14312	0.944	1	1	C4orf19
0.00105714	-0.203141	0.222	0.722	1	LINC01767
0.00105853	-0.448196	0.778	0.944	1	NMNAT3
0.00106071	-0.769891	1	1	1	STIM2
0.00106286	0.762916	0.944	1	1	RCAN1
0.00107197	-0.580104	0.833	1	1	AC006504.5
0.0010798	0.864365	1	1	1	LINC01503
0.00108297	0.816642	0.889	1	1	ELF3-AS1
0.00108331	-0.210625	0.778	0.833	1	AL136454.1
0.00109009	-0.242406	0.667	0.944	1	L3MBTL4
0.00109109	0.702233	1	1	1	INPP5K
0.00109172	1.04201	1	1	1	CDKN2A
0.00109943	-0.939763	0.833	1	1	WNT2B
0.00110296	-0.211552	1	1	1	DDX18
0.00111021	-0.68359	0.833	1	1	ZNF726
0.00111189	-0.526602	1	1	1	HP1BP3
0.00111463	-0.558326	0.889	1	1	CREB3L4
0.00111655	-0.465949	0.611	0.833	1	OTUD7A
0.00112469	-0.494514	0.889	1	1	KRI1
0.001131	-0.257179	0.944	1	1	TIFA
0.00113134	-0.179502	0.778	0.889	1	AC023509.2
0.00113177	0.853882	1	1	1	ARHGAP29
0.00113687	-0.293982	0.944	1	1	TTC23
0.00113951	-0.85535	0.833	1	1	COL18A1
0.00114312	-0.14102	1	1	1	TBRG1
0.00114432	0.459098	0.944	1	1	EFR3A
0.00114993	0.403906	0.944	1	1	NUS1
0.00115515	-0.427458	0.889	0.944	1	AP002495.1
0.00116564	-0.264116	0.611	0.778	1	ZNF695
0.0011665	-0.20784	0.944	1	1	KBTBD3
0.0011698	-0.553157	0.944	1	1	LINC00665
0.00116993	-0.366405	0.889	1	1	SLC35C2
0.00117247	-0.350147	0.889	1	1	ZBTB26
0.00117521	-0.331204	0.833	0.944	1	TTC31
0.00117567	0.416324	0.722	0.722	1	AC008760.2
0.00117647	-0.703767	1	1	1	RPL36A
0.00118323	0.378646	0.778	0.5	1	TAGAP
0.00118447	0.131269	0.722	0.667	1	MIR378D2HG
0.00118467	-0.984552	1	1	1	PYCARD
0.00118584	-0.379428	0.833	1	1	SUV39H2
0.00118961	-0.259116	0.444	0.778	1	AL136221.1
0.00119313	0.0705431	0.611	0.5	1	AC011294.1
0.00119318	-0.18229	0.778	0.889	1	TMPO-AS1
0.0011952	-0.394108	0.889	1	1	NFATC3
0.00119768	-0.311173	0.889	0.944	1	ZNF789
0.00120053	-0.702343	0.833	1	1	SYNGR1
0.00120651	0.0872614	0.444	0.333	1	IL17C
0.00121001	-0.215335	0.944	1	1	PDCD7
0.00121292	0.307358	0.722	0.556	1	AC069200.1
0.00121357	0.105963	0.556	0.333	1	AC007389.1
0.00121893	-0.20747	0.556	0.889	1	LINC02012
0.0012243	-0.691824	1	1	1	RPS24
0.00122799	0.864915	0.833	0.889	1	CLIC5
0.00123293	-0.584822	0.889	1	1	NUDT12
0.00123486	-0.657686	1	1	1	RPL30
0.00123599	-0.54753	0.778	0.889	1	NPM2
0.00123764	-0.320558	0.889	0.944	1	BCS1L
0.00123922	-0.377972	0.889	1	1	MANEA
0.00124794	-0.269913	0.944	1	1	SMARCD1
0.00125344	-0.309746	1	1	1	UPF3A
0.00125678	-0.170902	0.833	0.944	1	RGMA
0.00126183	-0.505616	0.889	1	1	CACHD1
0.00126419	-0.316919	1	1	1	FBXO9
0.00126876	0.458347	1	1	1	NCSTN
0.00127059	0.182812	0.778	0.778	1	MSX2
0.00127613	-0.242788	0.833	1	1	DCAF4
0.00128259	1.28063	0.889	0.833	1	CARD10
0.00128706	-0.524264	0.889	1	1	WDR18
0.00128964	0.846037	0.944	1	1	IRF7
0.00129223	-0.0759871	0.5	0.889	1	AC027277.1
0.00129936	-0.0830806	0.944	0.889	1	CCDC28B
0.00130118	-0.533854	0.778	0.944	1	GPR161
0.00130268	-0.618117	0.944	1	1	MAFB
0.00130442	-0.212305	0.944	1	1	IDH3B
0.0013071	-0.0994367	0.944	1	1	TSPAN31
0.00130774	-0.206672	1	1	1	CERS5
0.0013133	-0.718648	0.889	1	1	OCEL1
0.00131817	0.777912	0.944	1	1	OVOL1
0.00131871	-1.10772	0.889	1	1	SLC9A3-AS1
0.00132163	-0.435117	0.833	1	1	LY6G5B
0.00132272	-0.601018	0.889	1	1	ZNF738
0.00132658	-0.290695	0.833	0.889	1	DGKD
0.00132955	-0.120216	0.278	0.778	1	AP003100.2
0.00133037	0.251833	0.722	0.889	1	FBXL16
0.00133403	-0.0888852	0.944	0.944	1	AL135925.1
0.00133453	-0.44405	1	1	1	TPD52L1
0.00133678	0.854988	0.889	0.722	1	NEXN
0.00134041	1.30346	0.833	0.778	1	CAVIN2
0.00134126	-0.639002	1	1	1	EIF3K
0.00134267	-0.320769	0.833	1	1	AC068888.1
0.00134538	-0.669565	1	1	1	RPL7
0.00134674	-0.140192	0.278	0.722	1	UGT8
0.00134689	0.811047	0.944	1	1	ARHGEF18
0.00134753	-0.00706271	1	1	1	GATD3B
0.0013603	0.707375	0.889	0.944	1	B3GALT5-AS1
0.00136221	-0.577706	0.889	1	1	SENP7
0.00136446	0.619258	0.944	0.944	1	FZD5
0.00136524	-0.818686	0.944	1	1	DLEU2
0.00136943	-0.647065	1	1	1	NACA
0.00136989	0.118727	0.667	0.222	1	HORMAD1
0.00137097	-0.54066	0.889	1	1	TIGD1
0.00137807	-0.125543	0.333	0.833	1	RNF17
0.00137824	-0.591675	1	1	1	RPL13A
0.0013785	-0.193391	0.111	0.722	1	GAREM2
0.00138095	1.08264	1	1	1	H1F0
0.00138418	-0.220555	0.944	1	1	LYPLAL1
0.00138649	-0.729685	1	1	1	RPS15A
0.00138669	-0.266347	0.444	0.889	1	GAL3ST4
0.00138672	-0.446363	0.944	1	1	PMF1
0.00139243	-0.832466	0.833	1	1	SNHG4
0.00139493	-0.147393	1	1	1	RBBP7
0.0013986	-0.175836	1	1	1	STAMBP
0.00140786	0.156883	0.444	0.222	1	IL36B
0.0014093	-0.164238	0.556	0.944	1	LINC00885
0.00141049	-0.156722	0.333	0.722	1	AL109811.1
0.00141093	0.141127	0.5	0.389	1	FOXA2
0.00141233	-0.651327	0.889	1	1	PITPNM3
0.00141606	-0.631225	1	1	1	MGMT
0.00141768	-0.320817	0.778	1	1	AL691432.2
0.00142407	-0.677567	0.944	1	1	RPS6KA5
0.00142519	0.729621	0.944	1	1	SLC6A8
0.00142522	0.243551	0.5	0.222	1	NEFM
0.00142791	-0.0842859	0.167	0.722	1	BX088651.4
0.00142792	-0.0932935	0.167	0.778	1	LINC02857
0.00143757	0.898067	1	1	1	EHD1
0.00144274	-0.292838	0.5	1	1	AC116407.2
0.00144907	0.658165	0.889	1	1	TNFAIP2
0.00145086	-0.280955	0.722	0.944	1	PPM1J
0.00145121	-0.288005	0.444	0.722	1	AC097717.1
0.00145212	-0.141821	0.944	1	1	SDR42E1
0.00145254	-0.288761	0.833	0.944	1	LINC01006
0.00146094	0.238272	0.5	0.278	1	PNLIPRP3
0.00146333	-0.396017	1	1	1	FDXR
0.00146525	0.754125	1	1	1	SPCS3
0.00147261	-0.721356	0.889	1	1	ZNF138
0.00147319	0.424893	0.889	0.889	1	PHEX
0.00147642	0.872316	1	1	1	KCTD5
0.00147685	0.879401	0.944	1	1	PNPLA2
0.00147748	0.449664	0.944	1	1	FAM110C
0.00147899	-0.481233	0.778	1	1	SOX12
0.00148015	0.393464	0.944	1	1	WASHC2C
0.00148104	-0.314272	0.889	1	1	OXA1L
0.00148133	-0.420624	1	1	1	DDHD1
0.00148329	1.61962	1	1	1	EMP1
0.00148599	-0.685745	1	1	1	RPS6
0.00149154	-0.356966	1	1	1	FAM133B
0.00149536	-0.420813	0.889	1	1	OGFOD3
0.00151043	-0.609069	0.944	1	1	DECR1
0.00151244	-0.435629	0.944	1	1	STAP2
0.00151824	-0.71802	1	1	1	RPL26
0.0015217	0.428219	0.556	0.389	1	CA2
0.00152974	0.0730832	0.722	0.444	1	LINC02742
0.0015362	0.192028	0.667	0.389	1	MIR503HG
0.00153796	-0.408987	0.889	1	1	PRCP
0.00154235	-0.443025	0.944	1	1	TMEM243
0.00154275	-0.37591	0.833	1	1	NICN1
0.00154417	-0.813473	1	1	1	RPL12
0.0015445	-0.340612	0.833	1	1	ZRSR2
0.00154833	0.120877	0.611	0.444	1	MAFA
0.00155031	-0.18054	1	1	1	WDR70
0.00155801	-0.342823	0.944	1	1	SERTAD4
0.00156059	-0.398587	0.889	1	1	TRIM52-AS1
0.00156424	-0.718773	1	1	1	MIS18BP1
0.00156539	0.977959	1	1	1	MMP14
0.00157061	-0.197717	0.056	0.667	1	TRO
0.00157762	-0.462529	1	1	1	PNKD
0.00157907	-0.325222	1	1	1	EPN2
0.00158841	-0.0650772	1	1	1	SRP19
0.00158863	-0.182402	0.722	1	1	GMPR
0.00159139	0.7888	1	1	1	MAP2K3
0.00159328	-0.427486	0.944	1	1	MMS22L
0.00159463	-0.110938	1	1	1	RPAIN
0.00159947	0.394416	0.778	0.889	1	KCNC3
0.00160176	-0.142793	0.389	0.778	1	AC019131.2
0.00160189	-0.284844	0.944	1	1	RPUSD3
0.00160351	-0.741232	0.722	0.944	1	LINC01515
0.00160354	-0.824553	1	1	1	RPS12
0.00160654	-0.310028	1	1	1	ANAPC5
0.00160764	-0.453528	0.889	0.944	1	PLA2G6
0.00161809	-0.247937	0.778	0.944	1	E2F1
0.00161852	-0.395237	1	1	1	LMF2
0.00162077	-0.0957476	0.889	0.944	1	TMLHE
0.00162504	0.779189	1	1	1	LPCAT4
0.00162789	0.30131	0.833	0.778	1	GPR35
0.00162924	-0.393422	0.556	0.944	1	LINC02289
0.00163299	0.844106	0.944	0.833	1	PTPRH
0.00164228	0.853014	1	1	1	SLC2A1
0.00164821	-0.094744	1	1	1	NGDN
0.00164907	-0.141599	0.5	0.833	1	SLIT2
0.00164983	-0.630451	0.778	1	1	FAM184B
0.00165049	-0.0084696	0.5	0.889	1	HHIP-AS1
0.00165213	-0.331705	0.944	1	1	BLMH
0.00165489	-0.377606	0.944	1	1	METTL8
0.0016549	0.376681	0.833	0.556	1	CARD11
0.00165604	-0.296613	1	1	1	NDUFA5
0.00165718	-0.207617	0.944	0.889	1	UST
0.0016591	-0.592199	0.944	1	1	PBX1
0.00166404	-0.0883639	1	1	1	MVK
0.00166526	-0.145976	0.833	1	1	NFYC-AS1
0.00166545	0.187636	0.778	0.889	1	DNLZ
0.00166656	0.102295	0.667	0.556	1	AC036214.1
0.00167755	-0.138642	0.333	0.778	1	LINC00519
0.0016819	-0.390081	0.667	0.889	1	TNFSF15
0.00168485	0.6041	0.889	0.944	1	UCA1
0.00168802	0.201099	0.889	0.944	1	PRDM8
0.00169605	-0.330908	0.667	0.944	1	AL161772.1
0.0016961	-0.26427	0.667	0.889	1	LRP5L
0.0017001	-0.294824	0.667	0.833	1	ZBTB20-AS2
0.00170176	-0.183321	0.667	0.889	1	UFSP1
0.00170775	-0.712257	1	1	1	RPLP1
0.00170944	-0.0704949	1	1	1	SMARCE1
0.0017139	-0.301228	0.944	1	1	ARHGAP19
0.00172244	0.968585	1	0.889	1	SP6
0.00172341	1.23609	1	1	1	DUOX2
0.00172508	0.562656	0.944	1	1	AC108134.2
0.00173039	-0.301707	0.944	1	1	DSTYK
0.00173128	-0.308591	0.889	1	1	TXNDC15
0.00173575	-0.150244	0.556	0.889	1	AL358472.2
0.00174502	-0.361807	1	1	1	SLC9A3R1
0.00174798	-0.617385	0.889	1	1	SLC35E3
0.00174863	-0.264111	0.556	0.889	1	AC009090.6
0.00175425	0.53713	0.944	1	1	IRAK1
0.00175706	-0.574397	1	1	1	SYTL1
0.00175782	-0.241212	0.278	0.556	1	IRX6
0.00175921	-0.233888	0.944	0.944	1	RABEPK
0.0017604	0.505899	0.944	1	1	NFKBIB
0.00176505	0.921257	1	1	1	VCL
0.0017674	-1.00512	1	1	1	UPK3BL1
0.00176978	-0.627304	1	1	1	ALKBH7
0.00177491	-0.587277	0.889	0.944	1	LINC01836
0.00177572	0.535238	0.778	0.5	1	HOTAIRM1
0.00178598	-0.173369	0.333	0.722	1	SEC14L3
0.00178741	0.389171	0.889	0.944	1	DIPK1A
0.00178803	-0.242426	0.944	1	1	FLAD1
0.00179903	-0.4739	0.833	1	1	ARSG
0.00180377	-0.427165	0.889	1	1	ICK
0.00181477	-0.370223	0.5	0.889	1	EFNB3
0.00181502	-0.757534	0.889	1	1	RPAP2
0.00182236	-0.301758	1	1	1	MTG1
0.00182988	-0.431406	1	1	1	C1orf56
0.00183009	-0.44166	0.944	1	1	ARHGEF9
0.00183233	-0.227313	0.944	1	1	FAF1
0.00183375	1.50847	1	1	1	SCD
0.0018411	-0.224863	0.556	0.944	1	AC244213.1
0.00184706	-0.310327	0.944	1	1	MNAT1
0.00184943	0.21717	0.611	0.611	1	OR10H1
0.00185318	-0.488618	0.889	0.944	1	RCBTB2
0.00185522	-0.149135	0.5	0.889	1	ITPK1-AS1
0.00185533	0.814339	1	1	1	LSR
0.00185642	-0.128734	0.556	0.722	1	DLX6
0.00186147	0.185294	0.667	0.611	1	ERVMER34-1
0.00186241	0.207257	0.889	0.722	1	PDGFRA
0.00188596	-0.159266	0.889	0.944	1	NUP35
0.00188653	0.409524	0.944	1	1	PIP4K2C
0.00188804	0.903715	1	1	1	DUSP10
0.00189644	-0.192854	0.889	1	1	SETMAR
0.0019025	0.956025	0.722	0.5	1	AC087273.1
0.00191572	0.68805	1	1	1	HIF1A
0.00192725	0.4878	0.889	0.944	1	ELOVL7
0.00193101	-0.129077	0.056	0.722	1	FMO1
0.001935	-0.244052	0.889	0.889	1	GDAP1
0.00195244	0.596935	0.944	1	1	OSTM1
0.00195329	-0.0291116	1	1	1	ING3
0.00195333	-0.0628886	0.889	1	1	GDF11
0.0019542	0.70335	1	1	1	ESYT2
0.00195789	0.0526995	0.5	0	1	LINC02531
0.00195903	-0.292694	0.833	0.889	1	HCAR3
0.00195977	-0.155577	0.444	0.833	1	AC244034.2
0.00196068	-0.54042	0.944	1	1	UNC5B
0.00196087	-0.314914	1	1	1	C5orf63
0.00196179	-0.230101	0.611	0.944	1	AL391097.3
0.00196561	-0.128277	0	0.611	1	AC005725.1
0.0019824	-0.154853	0.944	0.944	1	AP5S1
0.00198243	0.895169	1	1	1	TNFRSF21
0.0019837	-0.216384	1	1	1	PRKCA
0.00199667	-0.371156	0.889	1	1	ARMCX5
0.00200033	-0.477062	0.944	1	1	UBL7-AS1
0.00200042	0.693345	0.722	0.667	1	TNIP3
0.00200668	-0.703344	1	1	1	GEN1
0.00200986	0.346679	0.833	0.778	1	IYD
0.00201584	0.089715	0.611	0.444	1	EPB41L3
0.00201793	0.264648	0.778	0.722	1	LINC02657
0.00203496	-0.193312	0.556	0.833	1	UPK3BL2
0.00203815	-0.325855	0.944	1	1	CSTF3
0.00203882	0.186243	0.722	0.833	1	AC010332.3
0.00204009	0.0792115	0.667	0.389	1	LINC00543
0.0020427	-0.35527	1	1	1	ZSWIM7
0.00205101	-0.2748	1	1	1	CCS
0.00205108	-0.272118	0.944	0.944	1	GCAT
0.00205515	-0.224213	0.833	0.944	1	ZNF34
0.00206581	0.0690869	0.556	0.222	1	ZNF534
0.00207267	1.01979	0.944	0.944	1	CDR2
0.00207842	2.03358	1	0.889	1	SACS
0.00208495	0.874647	0.944	1	1	EDEM1
0.00209118	-0.249413	0.833	0.944	1	PXN-AS1
0.00209519	-0.647241	0.944	1	1	PRH1
0.00209543	-0.69344	0.778	0.944	1	FADS1
0.00209985	-0.746574	0.944	1	1	TSHZ2
0.00210942	-0.762486	0.833	0.944	1	AL590652.1
0.00210957	-0.227931	0.944	1	1	ZNF561-AS1
0.00211019	-0.285846	0.944	1	1	KRIT1
0.00212179	0.193172	0.722	0.556	1	CD177
0.00212395	-0.193587	0.5	0.667	1	AC106795.5
0.00212717	-0.0944676	1	1	1	C1orf35
0.00213238	0.880257	1	1	1	PROSER2
0.00213547	-0.19318	0.667	0.833	1	OSR1
0.00213591	-0.108179	0.722	0.889	1	TTN
0.00214031	-0.475889	0.944	1	1	ITPA
0.00214293	-0.928683	0.889	0.944	1	CLEC2D
0.00214342	-0.784082	0.944	1	1	KIF21A
0.00214898	0.0705399	0.5	0.333	1	NEFH
0.00214929	-0.486484	0.944	1	1	BZW2
0.00215772	1.29076	1	1	1	ZYX
0.00215928	-0.284636	0.667	0.889	1	AC079142.1
0.00216168	-0.224212	0.944	0.944	1	ZNF92
0.00217014	1.95126	0.889	0.944	1	SCGB1A1
0.00217061	-0.344662	0.833	0.944	1	EXOSC5
0.00217882	-0.619856	0.722	0.889	1	MAP2K6
0.00218038	-0.69915	1	1	1	RPS10
0.0021823	-0.3061	0.944	1	1	PARP2
0.00218534	-0.274146	1	1	1	SMYD4
0.00218668	-0.254874	0.833	0.944	1	PARTICL
0.00219278	-0.37843	0.778	0.944	1	USP3-AS1
0.00219423	0.527677	0.778	0.611	1	CCBE1
0.00219617	-0.151103	0.444	0.944	1	RPS10-NUDT3
0.00219878	0.467606	0.833	0.889	1	ARHGAP30
0.00220015	1.32824	1	1	1	IER3
0.00220356	-0.254628	1	1	1	SARNP
0.00220918	-0.440597	0.944	1	1	ZBED5
0.00221126	-0.291955	0.944	1	1	PGAP2
0.00221279	0.0789527	0.667	0.333	1	AC123912.1
0.0022139	-0.30267	1	1	1	NDUFV1
0.00221933	0.549734	1	1	1	TGIF1
0.0022207	-0.0937912	1	1	1	NUBP2
0.00222114	0.354736	0.667	0.389	1	CREG2
0.00222158	-0.898615	0.944	1	1	SRGAP3
0.00222236	-0.464422	0.889	1	1	MARCH9
0.0022245	0.249887	0.889	0.722	1	RND1
0.00222883	-0.296024	0.667	0.889	1	NUDT13
0.0022299	-0.0973608	0.611	0.833	1	CD6
0.00223076	-0.173324	0.333	0.722	1	BX284613.2
0.00223275	-0.545598	1	1	1	ATP5MC1
0.00223335	-0.395154	0.944	1	1	MRPS11
0.00223911	-0.623976	0.944	1	1	ZNF714
0.00224273	-0.438802	0.889	1	1	VPS51
0.00224782	0.639607	1	1	1	HYOU1
0.00225597	1.41573	0.944	0.944	1	GCNT3
0.00225731	-0.349159	1	1	1	THOC1
0.00226207	0.347885	0.833	0.833	1	TNFSF14
0.00226465	-0.275702	0.889	1	1	DDX10
0.00226479	1.74926	1	1	1	DKK1
0.00226479	-0.44187	0.889	1	1	LINC00476
0.00227238	-0.388452	0.889	1	1	RPP14
0.00227337	-0.183322	1	1	1	DNPEP
0.0022758	1.4133	0.944	0.944	1	FCGBP
0.00227776	0.88839	1	1	1	VAT1
0.00229253	0.63727	1	1	1	NSMF
0.00229507	-0.449066	1	1	1	ZNF652
0.00231281	0.0778259	0.944	0.944	1	TIGD5
0.00231583	1.27605	1	1	1	SLC38A2
0.00232141	-0.241205	1	1	1	UFSP2
0.00232361	-0.379156	0.778	0.833	1	RAD54B
0.00233572	-0.19876	0.389	0.556	1	ADGRB1
0.00234381	0.194766	0.722	0.778	1	AOX1
0.00234737	-0.609418	1	1	1	RPS25
0.00234833	-0.36414	0.722	0.778	1	KCNAB3
0.00235101	0.611535	1	1	1	CTNNA1
0.00235275	-0.453645	0.944	1	1	BDH2
0.00236115	-0.246701	0.833	1	1	PAOX
0.00236421	-0.0623547	1	1	1	RFC1
0.00236858	-0.166739	0.556	0.889	1	AC021851.1
0.00236999	-0.302437	0.889	0.944	1	ZNF641
0.00237574	0.868459	1	1	1	UGCG
0.0023788	0.831468	0.944	1	1	TTC32
0.0023852	-0.0258385	0.889	0.944	1	ASTE1
0.00238863	-0.420254	1	1	1	SRSF10
0.00239682	-0.578662	0.889	1	1	PHF21A
0.00240122	-0.46043	0.833	1	1	WWOX
0.00240664	0.2819	0.778	0.889	1	SH3PXD2A-AS1
0.00240912	-0.109951	0.611	0.833	1	XKR9
0.00241579	-0.236354	0.833	0.944	1	ZNRF3
0.0024193	-0.671774	1	1	1	FAM111A
0.00242354	-0.336421	0.722	0.944	1	LIPT2
0.00242906	1.03908	1	1	1	ACTB
0.00242919	-0.477201	1	1	1	ZRANB2
0.00243024	0.550352	0.944	0.944	1	TENT5B
0.00244553	-0.158857	0.556	0.833	1	SMAD5-AS1
0.0024474	0.0892409	0.5	0.389	1	AP000648.9
0.00245114	-0.35379	0.667	0.944	1	AC009005.1
0.00245646	-0.483715	0.889	0.944	1	MTCL1
0.00245837	-0.73485	0.889	1	1	STEAP2
0.00245939	0.133181	0.722	0.667	1	ENPP1
0.00246042	0.859209	0.944	1	1	LATS2
0.00246665	-0.27033	0.556	0.889	1	AC051619.5
0.00247355	-0.358381	0.944	1	1	MTERF4
0.00248436	-0.137788	0.556	0.833	1	AC246785.3
0.00248802	-0.348818	0.778	0.889	1	AL592295.5
0.00248881	-0.125993	0.278	0.778	1	AC007193.1
0.00248896	-0.241793	0.778	0.944	1	ZNF775
0.00249132	-0.173554	1	0.944	1	OXCT1
0.0024916	-0.122782	1	1	1	U2AF1L4
0.00249423	-0.297728	0.833	0.944	1	AL031846.2
0.00249819	-0.311004	0.889	0.944	1	FBXO27
0.00250229	-0.356836	0.944	1	1	USP37
0.0025064	-0.339032	0.667	1	1	LURAP1
0.00250944	0.0920961	0.611	0.667	1	CLDN11
0.00250997	-0.347966	0.778	1	1	AP002381.2
0.00251147	-0.552631	0.5	0.889	1	LINC00964
0.00251505	0.182516	0.833	0.833	1	AC026748.3
0.00251895	0.887837	1	1	1	CPD
0.00251952	-0.478556	0.889	0.944	1	TMEM91
0.00252253	0.90924	1	1	1	BCL9L
0.00252653	-0.636859	1	1	1	RPL8
0.00252664	0.796394	1	1	1	RRBP1
0.0025423	0.137504	0.722	0.778	1	SNPH
0.00254723	0.463644	0.944	0.944	1	PRRG1
0.002549	1.08179	0.944	1	1	TICAM1
0.0025607	-0.181916	1	1	1	CLN5
0.00256441	0.404169	0.944	1	1	ATP6V1C1
0.00256693	-0.136778	0.556	0.833	1	CYYR1
0.0025687	1.19399	0.944	1	1	GABRP
0.00257118	0.332489	0.778	0.833	1	AC091488.1
0.00257788	0.980125	1	1	1	SLC3A2
0.0025783	-0.618384	0.833	0.944	1	ZNF300
0.00257984	-0.350883	0.889	1	1	AC012360.3
0.00258022	-0.219116	0.944	1	1	ANKMY2
0.00258356	-0.211813	0.667	1	1	CTTNBP2
0.00258879	0.620753	0.889	1	1	TMEM139
0.00258913	-0.467382	0.889	0.944	1	ZNF814
0.00259153	0.217083	0.667	0.611	1	NCF4
0.00259436	0.524047	0.389	0.944	1	FAT3
0.0025968	-0.329762	0.5	0.889	1	LINC00691
0.00259884	-0.22887	0.333	0.611	1	CU633906.2
0.00260614	-0.322008	0.889	1	1	ZNF414
0.00260745	0.481466	0.944	1	1	SHC2
0.00260771	0.824413	0.944	1	1	HIVEP2
0.00260853	0.468235	0.778	0.778	1	HS3ST3B1
0.00260903	0.949844	1	1	1	CHPF
0.00260971	0.787792	1	1	1	CERS2
0.0026143	0.746551	1	1	1	GRK2
0.00262164	-0.37665	0.944	1	1	RFC3
0.00262865	-0.137152	1	1	1	PRPF6
0.00262936	-0.401404	0.667	0.889	1	AADAT
0.00263292	-0.415863	1	1	1	UROS
0.00263367	-0.342298	0.944	1	1	RAD51C
0.002634	-0.482425	1	1	1	MTR
0.00266046	1.17636	1	1	1	TFAP2A
0.00266465	0.0536254	0.556	0.056	1	AP000350.6
0.00266894	-0.347833	1	1	1	ZNF131
0.00267147	0.677199	1	1	1	ARHGDIA
0.00267499	0.782829	1	1	1	MCL1
0.00267555	-0.446031	0.889	1	1	DNAJC3-DT
0.00267756	0.570777	1	1	1	EFCAB14
0.00268543	1.05704	0.944	0.944	1	AC144831.1
0.00268898	-0.0813696	1	1	1	RTF1
0.0026898	-0.636642	0.889	0.944	1	PKIB
0.00269401	-0.296416	0.833	0.944	1	AL391684.1
0.00269818	-0.20547	0.611	0.889	1	IGFLR1
0.00271236	1.15195	0.944	1	1	ENC1
0.00272331	1.05858	0.944	1	1	MUC4
0.00272857	-0.174837	0.833	1	1	BOLA3-AS1
0.00273732	0.943256	1	1	1	SPECC1
0.00274119	-0.213493	0.944	0.944	1	PARP11
0.00274164	-0.113354	1	1	1	RBMX2
0.00274311	-0.573147	0.722	0.944	1	ARHGAP33
0.00274622	0.974064	0.944	1	1	GPR160
0.00275334	-0.271301	0.667	0.889	1	LOXL1-AS1
0.002754	-0.302997	0.833	0.944	1	AL358781.1
0.00275473	-0.127435	0.111	0.611	1	TCF4-AS2
0.00276838	0.73145	0.944	1	1	FBXL18
0.00277031	-0.39082	0.833	1	1	DNAJC30
0.00278757	-0.223037	1	1	1	PRPF31
0.00278819	0.48475	0.944	1	1	RIPK2
0.00279274	-0.299375	1	1	1	C8orf82
0.00279317	-0.240772	0.944	1	1	SNRPA
0.00279619	-0.0945079	0.222	0.778	1	AC087235.2
0.00280181	0.211671	0.944	1	1	CHST3
0.00281117	-0.22366	0.722	0.944	1	ZFP37
0.00281196	-0.608414	1	1	1	LUC7L3
0.00281558	-0.187761	0.667	0.889	1	AL121929.2
0.0028176	-0.240093	0.611	0.889	1	AC010997.4
0.00282191	-0.794759	0.778	1	1	PON3
0.00282285	-0.0511756	1	1	1	NCBP2
0.00282773	0.126102	0.611	0.556	1	FCRLB
0.00282893	-0.168561	0.444	0.722	1	GPR146
0.00283035	0.0217633	1	1	1	MSANTD4
0.00283107	0.442607	0.889	0.833	1	MYRF
0.0028335	-0.247939	1	1	1	NCBP2AS2
0.00284285	0.873238	0.944	1	1	TNFRSF10A
0.00284376	-0.600672	1	1	1	LRP1
0.00284742	-0.246123	1	1	1	RNF168
0.00284756	0.493745	0.833	0.778	1	AC068491.3
0.00284895	0.157031	0.778	0.722	1	LINC01348
0.00285226	0.475698	0.889	1	1	PRKCD
0.00285383	-0.556086	0.944	1	1	DHRS4L2
0.00285407	0.430028	0.833	0.833	1	EML2-AS1
0.00285894	0.229849	0.833	0.778	1	FLVCR2
0.00287085	-0.298164	0.667	0.944	1	C1QTNF4
0.00287343	-0.31988	0.944	1	1	METTL4
0.00287828	-0.32106	0.944	1	1	TATDN1
0.00288224	-0.524018	0.889	1	1	ZNF785
0.00288916	0.866177	1	1	1	PXDC1
0.00288972	-0.133919	0.444	0.833	1	ODC1-DT
0.00289114	-0.310319	0.944	1	1	NPAT
0.00289333	-0.348398	0.889	1	1	SNHG21
0.00290047	0.718187	1	1	1	APLP2
0.00290305	-0.250253	0.833	1	1	C12orf66
0.00290356	0.21828	0.778	0.889	1	DOCK3
0.00290868	-0.275736	0.944	1	1	GTF2H4
0.00291098	-0.297641	0.833	0.944	1	AC046143.1
0.00292007	-0.330972	0.611	0.944	1	AC099522.2
0.00293295	0.620096	0.944	1	1	AEN
0.00293372	-0.215752	0.556	0.944	1	SPATA41
0.00293446	-0.255883	1	1	1	MCPH1
0.00294578	0.786924	0.944	1	1	VWA1
0.00294721	-0.776444	0.889	1	1	SNCA
0.00294735	0.801594	0.944	0.889	1	PARM1
0.00294782	-0.535614	0.889	1	1	ZNF680
0.00294955	-0.372307	0.944	1	1	SNUPN
0.00295058	-0.253624	0.444	0.833	1	OR7C1
0.00296395	0.0438738	0.5	0.333	1	SMCR2
0.0029642	-0.180619	1	1	1	UNC119
0.00296746	-0.221354	0.944	1	1	PDCD2
0.00298064	-0.398073	0.889	1	1	SLC13A3
0.002984	1.0439	1	1	1	PDP1
0.00298763	-0.154224	0.944	1	1	RWDD2B
0.00300298	-0.374423	0.889	1	1	FBXO4
0.00301795	-0.524058	0.944	0.944	1	IMPA2
0.00301919	0.341361	0.833	0.889	1	GJA9
0.00302043	-0.652175	1	1	1	RPL19
0.00302508	-0.121263	0.889	0.944	1	ZBTB14
0.00302892	-0.588643	0.889	1	1	SOX2-OT
0.00303	0.398019	0.944	1	1	SMG5
0.00303579	1.08316	1	1	1	SAMD9
0.00304566	-0.336407	0.944	1	1	FBXL5
0.00304689	-0.522034	0.889	0.944	1	TNRC6C
0.00305032	0.808878	1	1	1	NECTIN2
0.00305142	1.11751	0.944	1	1	CDK5R1
0.00305475	-0.0556596	0.944	0.944	1	ATP23
0.00305653	0.729234	0.944	0.944	1	MCTP1
0.0030602	1.92036	0.889	0.889	1	MUC21
0.0030631	-0.194473	0.611	0.889	1	AMER1
0.00306553	-0.267242	0.833	0.944	1	SLC27A3
0.00307344	0.873643	0.889	0.944	1	LIF
0.00307534	-0.237948	0.778	0.944	1	PPM1N
0.00308403	-0.17854	0.278	0.722	1	CERNA2
0.0030896	-0.305366	0.889	1	1	FAM200A
0.00310297	-0.745548	1	1	1	MYO19
0.00311258	0.00639271	1	1	1	ZNF205
0.00311424	-0.180533	0.944	1	1	KLHDC4
0.00311698	0.0452803	0.556	0.389	1	SMPX
0.00311803	-0.352451	1	1	1	COX5B
0.00312092	-0.467687	0.889	1	1	TMEM116
0.00312233	0.702951	0.889	0.944	1	ABTB2
0.00312265	-0.237314	0.778	1	1	AURKC
0.00313891	0.359569	0.833	0.889	1	SMCO2
0.00313977	-0.270689	0.778	1	1	FRRS1
0.0031402	1.23872	1	1	1	ANXA3
0.00314413	-0.453098	1	1	1	HSD17B10
0.00315207	-0.373983	0.889	1	1	AL109811.2
0.00315664	0.82193	0.944	1	1	CYB5R1
0.0031636	1.79757	1	1	1	SERPINB2
0.00316652	0.548753	1	1	1	GNB1
0.00316749	0.779381	0.944	0.944	1	SHROOM1
0.00316818	0.0765186	1	1	1	TIMM10B
0.00316837	0.24696	0.444	0.444	1	COL8A1
0.00317712	0.0770831	0.5	0.278	1	RHBG
0.00318391	0.782458	1	1	1	ANXA11
0.00318939	-0.062222	1	1	1	GSTCD
0.00320038	-0.262033	0.889	0.944	1	TADA2A
0.00320343	0.829382	1	1	1	RHOBTB3
0.00320511	-0.165345	0.944	1	1	RBBP9
0.00320812	-0.537365	0.889	1	1	LCORL
0.00321218	-0.32021	0.944	0.944	1	LINC00909
0.00321251	-0.595187	0.833	0.944	1	KLF12
0.00321912	-0.235313	0.944	0.944	1	COPZ2
0.00321981	-0.153706	0.944	1	1	BCDIN3D
0.00322083	-0.424951	1	1	1	LINC00662
0.00322709	-0.0385281	0.722	0.889	1	GPT
0.0032271	0.954017	0.944	1	1	KLF2
0.00323041	0.200996	0.667	0.5	1	BEAN1
0.00323896	0.294003	0.778	0.667	1	RASGRP3
0.00324143	0.228022	0.833	0.778	1	HERC5
0.00324246	-0.424342	0.944	1	1	MBD4
0.00325034	-0.389944	1	1	1	TMA16
0.00325555	-0.391242	0.889	1	1	AC091271.1
0.00325685	-0.189828	0.778	0.889	1	ZNF691
0.0032656	-0.425064	0.889	1	1	GGA2
0.00326598	-0.125978	0.111	0.667	1	SALL2
0.00327065	-0.426577	1	1	1	NIFK
0.00327632	-0.387083	0.889	1	1	EXOSC9
0.00328119	0.253716	0.778	0.833	1	AP000424.1
0.00328565	0.484543	0.889	1	1	MYLPF
0.0032863	0.777021	0.889	0.944	1	SPDYA
0.00328955	-0.390264	0.889	1	1	PXMP2
0.00329137	-0.487034	1	1	1	EIF3E
0.00329218	-0.151606	0.389	0.778	1	FRG1-DT
0.00329431	1.78281	1	1	1	LCN2
0.00329492	-0.25436	0.778	0.944	1	SLC35G2
0.00329522	-0.742104	0.944	1	1	EBPL
0.00329879	-0.370658	0.944	1	1	AC092329.4
0.00329952	-0.317543	0.833	1	1	PRICKLE3
0.00330385	-0.136723	0.944	1	1	TRIM4
0.00331368	-0.151636	0.056	0.667	1	LINC02367
0.00331839	-0.212634	0.778	0.944	1	BX842570.1
0.00332322	-0.288103	1	1	1	TNFAIP8
0.00332381	0.129032	0.722	0.722	1	AC072022.2
0.00332825	0.546096	0.778	0.778	1	CLIC2
0.00333619	-0.616949	1	1	1	LINC00511
0.00335384	0.760463	1	1	1	FAM214B
0.00335589	-0.237929	0.611	0.889	1	LINC01290
0.00336473	0.0659014	0.556	0.222	1	GPR78
0.00336629	-0.341577	0.889	0.944	1	PRIM2
0.0033675	0.0960148	0.667	0.444	1	LINC02029
0.00337462	-0.113221	1	1	1	RBBP4
0.00338599	-0.220271	1	1	1	CNPY2
0.00338621	-0.0654207	0.722	0.889	1	PTPRG-AS1
0.00339005	1.07258	1	1	1	PROM2
0.0033976	0.695475	1	1	1	UBE2J1
0.00340315	-0.13716	0.389	0.722	1	ACE
0.00340787	0.781576	1	1	1	LASP1
0.00342193	-0.515763	0.667	0.944	1	RASGRP1
0.00342941	0.0239909	0.833	1	1	DHRS13
0.00343724	-0.292769	0.889	0.944	1	ANKH
0.00344315	-0.144142	0.333	0.722	1	AC125437.3
0.00344395	1.07225	1	1	1	NFKBIZ
0.00346192	-0.311808	0.944	1	1	CCDC122
0.00347219	1.08011	1	1	1	RHOD
0.00348815	0.572529	0.944	0.944	1	SLC39A14
0.00349677	-0.307577	0.944	1	1	UNC45A
0.00349842	1.07801	1	1	1	NTN4
0.00350435	-0.274987	1	1	1	NDUFA9
0.00350987	0.761386	1	1	1	RASEF
0.00351475	-0.349002	0.944	1	1	NUP93
0.00351939	-0.625784	1	1	1	EEF1B2
0.00352497	0.760977	1	1	1	TMEM33
0.00352691	-0.360135	1	1	1	LSM7
0.0035358	0.10948	0.778	0.444	1	AL356515.1
0.00353654	0.889524	0.722	0.778	1	ITGA5
0.00354102	0.703329	0.944	0.889	1	TNFSF9
0.00354472	-0.192193	1	1	1	NOSIP
0.00355195	-0.227977	0.778	0.889	1	CNPY4
0.00355252	-0.414398	0.944	1	1	MDP1
0.00355294	-0.662355	0.833	0.944	1	ADAT2
0.00355793	0.25948	0.667	0.833	1	AC114341.2
0.00355889	0.4075	0.944	1	1	EAF1
0.00356053	0.67526	1	1	1	CAPN1
0.00356174	-0.553955	0.778	1	1	CERS3
0.0035621	-0.490749	0.722	0.944	1	BDNF
0.00357143	-0.212862	1	1	1	GNPTAB
0.00357343	0.645312	1	1	1	TES
0.00358762	0.0586186	0.556	0.222	1	AL359182.1
0.00358873	0.509929	0.944	1	1	ARL8A
0.00360194	0.67848	1	1	1	ITSN1
0.00360251	-0.0832886	1	1	1	SNX5
0.00360618	-0.106776	0.167	0.778	1	AC096647.1
0.00361732	-0.258375	0.667	0.944	1	AC107214.1
0.00361787	-0.502069	0.778	0.889	1	AC013652.1
0.00361942	-0.0771056	0.778	0.944	1	WDFY3-AS2
0.00362286	-0.263596	0.889	1	1	ERCC8
0.00362499	-0.336219	1	1	1	REX1BD
0.00362693	-0.296233	0.5	0.889	1	AL009179.2
0.00362929	-0.20514	0.389	0.722	1	LINC01305
0.00363635	-0.158966	0.444	0.778	1	MAMLD1
0.0036518	-0.161072	0.667	0.889	1	AL445222.1
0.00366827	0.758962	1	1	1	PLIN3
0.00367614	0.168563	0.5	0.222	1	GAL
0.00367794	-0.0819895	1	1	1	MXD4
0.0036799	0.76898	1	1	1	SOD2
0.00368135	0.742328	1	1	1	EHD4
0.00368295	0.672473	1	1	1	HEXIM1
0.00369921	0.723887	1	1	1	CRK
0.00371258	0.459981	0.889	0.889	1	HAPLN3
0.00371561	0.567116	0.944	0.833	1	HS6ST2
0.00372544	-0.0587188	1	0.944	1	SPRYD4
0.00372811	-0.419126	0.944	1	1	CRTAP
0.00373215	-0.197785	0.889	1	1	ST6GALNAC4
0.00376101	1.27133	0.944	0.944	1	ABLIM3
0.00376323	-0.228383	0.778	0.944	1	SHF
0.00378149	1.37645	1	1	1	TMBIM1
0.0037825	0.364531	0.833	0.944	1	ATAD3C
0.00381014	-0.328469	0.944	1	1	MCTS1
0.00381737	0.0563967	0.5	0.389	1	CD163L1
0.0038174	-0.467851	0.833	0.944	1	HEY2
0.00382241	-0.270697	0.944	1	1	MRPS14
0.00384342	1.51518	0.944	1	1	CP
0.00384348	0.566696	1	1	1	RNPEPL1
0.00385625	0.40772	0.833	0.722	1	ACVR1C
0.00386637	-0.339283	0.778	1	1	AP003498.2
0.00387183	-0.220687	0.611	0.944	1	AC009163.7
0.00387921	-0.321768	0.722	0.889	1	AC010615.2
0.00388272	-0.571556	1	1	1	RPL35A
0.00388284	-0.554483	1	1	1	CBR1
0.00388469	-0.378768	1	1	1	CDK4
0.00389027	-0.212502	0.5	0.833	1	AL022323.1
0.00389735	-0.655283	0.778	0.889	1	DANT2
0.00390906	-0.587402	1	1	1	RPL37
0.00391251	-0.281561	0.833	1	1	AC092338.3
0.00392217	1.25809	1	1	1	TP53INP2
0.00392376	-0.353254	1	1	1	SRSF6
0.00392494	-0.293091	0.611	0.889	1	CCDC84-DT
0.00392633	0.76262	0.944	1	1	CBX6
0.00393136	-0.243115	0.944	1	1	FH
0.0039354	-0.216783	0.722	0.944	1	AC245140.2
0.00393573	-0.421971	0.889	1	1	NEU4
0.00395419	-0.110189	1	1	1	CWC27
0.00395821	-0.335504	0.944	1	1	MYL6B
0.0039667	-0.0683661	1	1	1	MRPS5
0.00396685	1.08499	1	1	1	BPGM
0.00397576	0.189599	0.556	0.333	1	MEP1A
0.00397981	0.290048	0.889	0.944	1	ABCD1
0.00398035	0.0543258	0.5	0.389	1	AC015712.4
0.0039808	-0.314235	0.944	1	1	EIF2B1
0.00398749	-0.577517	0.944	1	1	N4BP2
0.0039877	-0.377185	0.778	0.944	1	LINC00865
0.00400131	-0.354749	0.889	0.889	1	LYL1
0.00401564	-1.19764	0.611	0.889	1	EPPIN
0.0040159	0.485151	1	1	1	UBA1
0.0040164	-0.351942	0.944	1	1	NYNRIN
0.00405363	-0.286787	0.889	1	1	SFT2D3
0.00406702	-0.385258	0.833	0.944	1	SARS2
0.00407177	-0.620613	1	1	1	RPL18A
0.00408577	-0.319921	0.722	0.889	1	LINC00653
0.00408726	-0.221552	0.944	1	1	FAM217B
0.00408752	0.725811	1	1	1	ATP6V1A
0.00409128	-0.0193383	0.889	0.944	1	RBL1
0.00409429	0.426789	0.889	0.944	1	MMP15
0.00409536	0.546388	0.944	0.944	1	LHFPL2
0.00410152	-0.197534	1	1	1	UQCRC2
0.00411058	-0.128103	0.5	0.889	1	BCL2L10
0.00411218	0.92085	1	1	1	ITPRIP
0.00412269	-0.340456	0.833	1	1	CHIC1
0.00412423	-0.601943	1	1	1	RPS13
0.00413317	-0.938463	0.944	1	1	ALDH1A1
0.00414562	-0.240801	0.833	0.944	1	AC004918.1
0.0041515	-0.0948681	0.222	0.778	1	AC020891.2
0.00415314	-0.289378	0.889	0.944	1	ZNF124
0.00415507	0.744962	0.833	0.833	1	LINC02303
0.0041587	-0.402466	1	1	1	TMPO
0.00415989	-0.282929	0.889	1	1	ZNF322
0.00416516	0.14732	0.5	0.278	1	AL034376.1
0.0041744	-0.286941	0.444	0.667	1	KCNJ5
0.00417493	-0.146241	0.5	0.722	1	KIF7
0.0041799	-0.31976	1	1	1	SRSF7
0.00418555	-0.297183	0.778	0.944	1	AL078587.2
0.00419591	-0.675546	0.833	0.944	1	ARL17A
0.0042052	-0.908611	0.944	1	1	PGAP1
0.00421007	1.23611	0.944	1	1	ATP10B
0.0042136	0.497682	1	1	1	PRKACA
0.00421588	0.424651	0.944	0.944	1	AC016957.2
0.00421621	-0.133083	0.167	0.722	1	ZNF492
0.00422209	1.14987	1	1	1	ERO1A
0.00422313	-0.392831	0.833	0.944	1	SEC31B
0.00422394	-0.568095	0.944	1	1	NHS
0.00422439	-0.310283	0.944	1	1	TRMT11
0.00422471	1.61306	0.889	0.889	1	PRSS27
0.00422849	-0.583826	1	1	1	MTSS1
0.00422905	-0.324528	0.944	1	1	TTL
0.00423369	0.68104	0.889	0.889	1	ULBP2
0.00423867	0.509484	0.944	1	1	ZNRF2
0.00424746	-0.142204	0.944	1	1	PAGR1
0.00424871	0.415767	0.944	1	1	MARK4
0.00424908	-0.578983	0.833	0.944	1	DHRS4
0.00428748	-0.182652	0.556	0.889	1	AL441883.1
0.0042897	-0.130631	0.556	0.833	1	GCSAM
0.00429051	-0.00343189	1	1	1	SLC35B1
0.00430465	0.474227	0.889	0.611	1	SLAMF7
0.00430638	-0.457342	0.889	1	1	HSD17B8
0.00431176	-0.250828	1	1	1	PMVK
0.00431351	0.982792	0.889	0.944	1	ADGRF4
0.00431532	0.598985	1	1	1	BAG3
0.00433001	-0.509478	0.889	1	1	ZNF682
0.00433126	-0.147827	0.778	1	1	AC026304.1
0.00434722	-0.145564	0.944	0.944	1	PRIMPOL
0.00435062	-0.0911234	1	1	1	QARS
0.00436416	-0.180909	0.944	1	1	USP4
0.00437705	-0.293127	0.889	1	1	AP001372.2
0.00437965	-0.431148	0.889	1	1	ASB16-AS1
0.00439036	0.42776	0.889	0.944	1	ETV4
0.0043949	-0.563784	1	1	1	RPS15
0.00441005	-0.138798	0.833	0.778	1	PAX8
0.00441328	-0.27103	0.944	1	1	CNTD1
0.00441749	0.600555	0.944	0.944	1	ABHD4
0.00442009	0.0819194	0.944	1	1	TBC1D4
0.00442204	-0.153576	0.278	0.667	1	VASH1
0.0044248	-0.203151	0.611	0.889	1	AC018809.2
0.0044314	-0.274678	0.889	1	1	ZNF880
0.0044353	-0.143541	0.333	0.722	1	MYO1A
0.00444425	0.510042	0.833	0.778	1	ADAMTSL4
0.00444567	1.75004	1	1	1	SAA2
0.00445324	-0.606213	0.944	1	1	EPHA4
0.00445794	0.695183	0.944	0.833	1	ACKR2
0.00445961	-0.384849	0.833	1	1	TOP1MT
0.00446022	0.818217	1	1	1	GPR157
0.00446128	-0.118776	0.278	0.833	1	RUNX3
0.00446397	-0.101211	0.389	0.778	1	BEND6
0.00446544	-0.511761	1	1	1	RPS11
0.00447568	-0.466991	0.944	1	1	FGFR2
0.00447769	0.534728	1	1	1	MEX3D
0.00448147	-0.208697	0.444	0.778	1	AL590560.3
0.00448216	0.230403	0.611	0.444	1	NNAT
0.00448767	1.03122	1	1	1	GNE
0.0044892	-0.340186	0.833	0.944	1	LINC01876
0.00448966	-0.200154	0.167	0.611	1	DNASE1L3
0.00451618	0.956518	0.944	1	1	AL161431.1
0.00451762	-0.0242828	0.944	1	1	INIP
0.00452581	-0.158073	1	1	1	RNH1
0.00452591	-0.210495	1	1	1	COPS5
0.00452849	-0.190809	0.5	0.889	1	PARD3-AS1
0.00453261	-0.178628	0.333	0.667	1	PLK5
0.00453842	0.239792	0.722	0.667	1	FBN2
0.00455864	-0.101975	1	1	1	DDX24
0.004561	-0.150451	1	1	1	CUL9
0.00456493	0.896272	0.944	1	1	TNFAIP3
0.00456819	0.371469	0.944	1	1	PANK4
0.00456975	-0.321569	0.722	0.889	1	METAP1D
0.00458753	-0.152898	0.944	1	1	SLC2A13
0.00462154	0.787211	1	1	1	FURIN
0.0046307	-0.218631	0.889	0.944	1	AC093249.6
0.00464351	0.762972	1	1	1	HLA-E
0.00465477	0.504516	0.944	1	1	DAB2IP
0.004656	-0.21857	0.667	0.889	1	PRTFDC1
0.00465665	0.578362	0.944	0.889	1	DOCK8
0.00466597	-0.205742	0.167	0.667	1	LINC00332
[truncated: 26,677 more rows]
